# Supplementary material for: Global wastewater microbiome reveals core bacterial community and viral diversity with regional antibiotic resistance patterns
Source: mSystems. 2025 Sep 17;10(10):e01428-24. doi: 10.1128/msystems.01428-24 (PMC12542734; doi:10.1128/msystems.01428-24)
Supplement: Supplemental Tables — Tables S1 and S2. [file msystems.01428-24-s0002.xlsx]

## Sheet: Table S1
Table S1 Summary of Genome Assembly Metrics of Wastewater Metagenomic Bins
Genome	Completeness	Contamination	Strain heterogeneity	Length	N50
ERR1713331_bin.1.fa	50.86	1.72	0	1577029	3580
ERR1713331_bin.10.fa	74.17	2.39	85	1860165	5251
ERR1713331_bin.11.fa	88.76	3.75	75	1886900	4026
ERR1713331_bin.12.fa	48.51	9.64	22.22	2695233	1445
ERR1713331_bin.13.fa	89.73	2.69	61.54	2882465	7787
ERR1713331_bin.14.fa	98.58	0	0	1937699	73660
ERR1713331_bin.15.fa	87.64	0.04	0	1450030	5457
ERR1713331_bin.16.fa	51.88	1.72	0	1032744	2752
ERR1713331_bin.17.fa	50.21	7.41	15.38	1986997	1677
ERR1713331_bin.18.fa	54.85	7.04	86.67	1178098	3174
ERR1713331_bin.19.fa	54.72	4.44	66.67	2128676	1895
ERR1713331_bin.2.fa	64.66	0	0	1225551	5596
ERR1713331_bin.20.fa	68.89	1.64	33.33	1229444	5340
ERR1713331_bin.21.fa	70.85	4.85	100	1881978	3333
ERR1713331_bin.22.fa	73.26	5.38	37.5	4833399	5433
ERR1713331_bin.23.fa	75.58	1.72	50	1480518	4005
ERR1713331_bin.24.fa	87.22	4.11	55.56	3083113	4998
ERR1713331_bin.25.fa	85.13	2.65	60	1564230	3865
ERR1713331_bin.26.fa	91.05	5.53	60	2121256	2300
ERR1713331_bin.27.fa	76.18	0	0	2303099	4223
ERR1713331_bin.28.fa	83.24	3.08	22.22	3297604	4182
ERR1713331_bin.29.fa	63.53	1.22	28.57	1278023	2306
ERR1713331_bin.3.fa	58.35	1.94	60	1119080	2062
ERR1713331_bin.30.fa	60.54	7.39	47.37	2878587	2191
ERR1713331_bin.31.fa	67.82	2.71	57.14	2100230	1802
ERR1713331_bin.4.fa	88.23	3.44	50	1972524	3516
ERR1713331_bin.5.fa	78.72	1.59	25	1375701	6937
ERR1713331_bin.6.fa	65.47	4.08	54.55	2267321	3945
ERR1713331_bin.7.fa	51.72	3.45	0	1727193	6049
ERR1713331_bin.8.fa	87.04	1.02	0	2014120	3799
ERR1713331_bin.9.fa	92.57	1.71	22.22	1909969	18464
ERR1713332_bin.1.fa	80.64	5.86	79.17	2043365	3453
ERR1713332_bin.10.fa	74.47	6.65	27.78	2536588	6512
ERR1713332_bin.11.fa	73.21	3.86	70.83	1707627	4780
ERR1713332_bin.12.fa	95.79	1.99	40	2543517	57036
ERR1713332_bin.13.fa	60.34	5.17	66.67	2569788	4208
ERR1713332_bin.14.fa	99.02	0.71	27.27	3193747	145704
ERR1713332_bin.15.fa	56.19	0	0	1671936	5375
ERR1713332_bin.16.fa	95.84	2.92	86.67	3909836	7735
ERR1713332_bin.17.fa	61.82	4.96	22.22	1905107	1796
ERR1713332_bin.18.fa	54.84	0.21	0	1112229	1954
ERR1713332_bin.2.fa	84.82	2.38	100	1466466	8682
ERR1713332_bin.3.fa	83.75	8.56	51.43	2565241	6971
ERR1713332_bin.4.fa	54.14	1.94	0	1332014	1724
ERR1713332_bin.5.fa	55.17	0	0	1305679	2565
ERR1713332_bin.6.fa	58.62	4.31	33.33	1596105	3288
ERR1713332_bin.7.fa	90.38	1.61	0	1415114	14872
ERR1713332_bin.8.fa	88.83	2.34	80	1904063	8110
ERR1713334_bin.4.fa	80.78	5.46	41.18	1573949	7298
ERR1713334_bin.5.fa	76.74	6.14	52.24	3774309	6172
ERR1713334_bin.6.fa	72.3	4.12	66.67	2469369	6734
ERR1713334_bin.7.fa	79	2.04	33.33	1753008	4331
ERR1713334_bin.8.fa	93.6	4.61	100	1498984	7735
ERR1713334_bin.9.fa	85.75	5.17	40	2612060	11825
ERR1713335_bin.1.fa	55.33	0	0	1435618	5596
ERR1713335_bin.10.fa	53.55	3.32	87.5	1090901	2432
ERR1713335_bin.11.fa	88.76	2.01	100	1352200	8925
ERR1713335_bin.12.fa	56.82	1.92	20	1239057	1679
ERR1713335_bin.13.fa	90.34	0.9	85.71	1754743	16473
ERR1713335_bin.14.fa	52.41	8.42	46.15	2239599	1578
ERR1713335_bin.15.fa	81.12	7.48	68.57	2802718	3412
ERR1713335_bin.16.fa	55.99	8.78	16.67	2040346	2315
ERR1713335_bin.17.fa	96.13	3.56	85.71	2715536	4593
ERR1713335_bin.18.fa	66.65	3.91	47.37	2106622	5636
ERR1713335_bin.19.fa	51.88	8.62	28.57	4230960	5067
ERR1713335_bin.2.fa	61.99	3.62	41.67	1596843	1987
ERR1713335_bin.20.fa	64.14	0	0	1639257	6737
ERR1713335_bin.21.fa	58.33	3.19	46.67	1265782	1854
ERR1713335_bin.22.fa	50.3	0.85	50	1164203	1831
ERR1713335_bin.23.fa	61.43	5.6	47.06	1910624	2617
ERR1713335_bin.24.fa	68.04	4.4	42.11	2099292	3449
ERR1713335_bin.25.fa	72.93	4.01	44.44	1293753	3651
ERR1713335_bin.26.fa	75.87	7.21	45	3310496	2162
ERR1713335_bin.27.fa	62.07	3.45	100	2373975	3272
ERR1713335_bin.3.fa	77.01	3.68	12.5	1717809	3488
ERR1713335_bin.4.fa	54.79	7.22	57.81	1920004	1711
ERR1713335_bin.5.fa	68.39	3.26	33.33	1723466	2082
ERR1713335_bin.6.fa	61.66	1.44	25	1282629	2209
ERR1713335_bin.7.fa	62.25	1.83	88.89	1877544	4715
ERR1713335_bin.8.fa	59.06	4.34	37.5	2349760	4355
ERR1713335_bin.9.fa	78.17	4.33	54.55	1936361	6991
ERR1713336_bin.1.fa	88.47	1.05	100	1853228	25469
ERR1713336_bin.10.fa	96.77	1.63	100	2319620	17685
ERR1713336_bin.11.fa	56.21	7.07	87.5	2149896	3973
ERR1713336_bin.12.fa	60.86	6.18	25	1161245	5359
ERR1713336_bin.13.fa	62.86	1.35	90	1127009	6751
ERR1713336_bin.14.fa	51.36	6.18	63.64	1342288	4649
ERR1713336_bin.15.fa	61.27	2.63	17.24	2404325	2257
ERR1713336_bin.16.fa	90.91	6.36	75	2395762	7278
ERR1713336_bin.17.fa	55.17	6.9	75	2126494	2229
ERR1713336_bin.18.fa	80.94	3.93	87.5	1669180	5471
ERR1713336_bin.19.fa	91.45	0	0	2085072	48095
ERR1713336_bin.20.fa	69	0.72	57.14	1617207	4358
ERR1713336_bin.21.fa	83.24	3.16	80	1452706	5354
ERR1713337_bin.3.fa	75.16	1.97	66.67	1411026	13506
ERR1713337_bin.36.fa	65.05	5.55	52.38	2487621	15402
ERR1713337_bin.37.fa	59.65	2.22	80	2528448	13558
ERR1713337_bin.38.fa	72.01	2.37	100	1099160	3124
ERR1713337_bin.39.fa	51.9	9.35	41.38	1049318	4244
ERR1713337_bin.4.fa	65.46	3.31	71.43	1172155	5058
ERR1713337_bin.40.fa	93.86	5.29	82.61	2155332	8840
ERR1713337_bin.41.fa	52.47	5.58	45	1190926	1615
ERR1713337_bin.42.fa	57.82	6.82	0	563473	2744
ERR1713337_bin.43.fa	54.25	5.06	28.57	2297807	1891
ERR1713337_bin.5.fa	86.98	4.49	76.47	2835301	5037
ERR1713337_bin.6.fa	70.5	0.15	0	1695424	4430
ERR1713337_bin.7.fa	78.98	2.63	25	2756884	6943
ERR1713337_bin.8.fa	55.25	1.71	0	1055100	1772
ERR1713337_bin.9.fa	95	1.84	44.44	2229462	13299
ERR1713338_bin.1.fa	72.17	3.03	40	1740971	2098
ERR1713338_bin.10.fa	96.89	0.6	100	2846925	8103
ERR1713338_bin.11.fa	79.29	1.72	100	1658185	7645
ERR1713338_bin.12.fa	81.2	2.59	25	1502183	3328
ERR1713338_bin.13.fa	70.28	1.63	20	1124316	2173
ERR1713338_bin.14.fa	61.45	3.52	61.9	2291575	2660
ERR1713338_bin.15.fa	64.51	0.7	0	1511949	2929
ERR1713338_bin.16.fa	97.89	0.79	50	2621636	28275
ERR1713338_bin.17.fa	93.29	4.13	92.86	1761237	13273
ERR1713338_bin.18.fa	66.51	5.09	13.33	1964944	2994
ERR1713338_bin.19.fa	98.13	2.68	60	2549704	18082
ERR1713338_bin.2.fa	99.13	1.44	42.86	2339158	104359
ERR1713338_bin.20.fa	76.49	7.83	82.76	2362957	3418
ERR1713338_bin.22.fa	77.5	2.56	25	3229280	5394
ERR1713338_bin.23.fa	90.64	2.78	20	2601534	8621
ERR1713338_bin.24.fa	87.48	6.39	90.48	2824629	5203
ERR1713338_bin.25.fa	51.68	5.21	0	1242711	1742
ERR1713338_bin.26.fa	54.2	2.8	0	1035532	1800
ERR1713338_bin.27.fa	59.98	9.17	47.06	1819187	1457
ERR1713338_bin.28.fa	51.71	0.37	50	945295	2176
ERR1713338_bin.29.fa	56.1	2.23	33.33	1256584	1550
ERR1713338_bin.3.fa	60.75	0	0	994645	6171
ERR1713338_bin.30.fa	64.38	9.54	18.18	1986453	2005
ERR1713338_bin.4.fa	80	5	72.73	1488728	1869
ERR1713338_bin.5.fa	91.68	4.61	100	1993843	8182
ERR1713338_bin.6.fa	91.31	2.55	23.08	2300562	6187
ERR1713338_bin.7.fa	86.19	3.53	64.71	1697783	6616
ERR1713338_bin.8.fa	71.72	0.07	0	4665098	2985
ERR1713338_bin.9.fa	81.03	4.23	52.94	1757049	5931
ERR1713339_bin.1.fa	88.75	1.04	66.67	2570267	4090
ERR1713339_bin.2.fa	98.91	6.91	37.93	3314830	5082
ERR1713340_bin.1.fa	71.05	4.79	11.54	1859142	2132
ERR1713342_bin.2.fa	71	3.79	66.67	1964980	4581
ERR1713342_bin.23.fa	70.42	1.99	75	1359618	3778
ERR1713342_bin.24.fa	68.72	2.24	66.67	2437960	4275
ERR1713342_bin.25.fa	50.34	8.62	0	4253057	2055
ERR1713342_bin.26.fa	91.4	3.12	83.33	2459110	8083
ERR1713342_bin.27.fa	85.95	2.25	100	2445259	6835
ERR1713342_bin.28.fa	59.83	7.24	20	2175335	2285
ERR1713342_bin.29.fa	97.54	0.34	50	2326521	58783
ERR1713342_bin.3.fa	64.66	3.45	50	1531240	4215
ERR1713342_bin.30.fa	60.76	6.89	72.73	1988997	1860
ERR1713342_bin.31.fa	93.71	2.2	9.09	3369265	23108
ERR1713342_bin.32.fa	89.87	5.15	89.29	1901419	5765
ERR1713342_bin.33.fa	70.24	2.88	50	2013418	3528
ERR1713342_bin.34.fa	81.23	3.19	50	2150622	7259
ERR1713342_bin.35.fa	79.18	1.44	60	1635164	2787
ERR1713342_bin.36.fa	50.85	5.89	100	3427811	20649
ERR1713342_bin.37.fa	90.82	9.05	71.43	1910327	4613
ERR1713342_bin.38.fa	81.14	7.92	42.86	1640553	2847
ERR1713342_bin.39.fa	86.55	2.01	85.71	1623262	9825
ERR1713342_bin.4.fa	89.98	2.63	28.57	4120466	29789
ERR1713342_bin.40.fa	76.48	0	0	1698041	4489
ERR1713342_bin.41.fa	51.72	7.76	40	1522192	5288
ERR1713342_bin.42.fa	63.83	2.52	7.69	1315763	2806
ERR1713342_bin.43.fa	50.54	4.52	20	1430402	2093
ERR1713342_bin.44.fa	53.07	2.71	22.22	1114703	1840
ERR1713342_bin.5.fa	71.24	1.9	33.33	2206981	6290
ERR1713342_bin.6.fa	61.24	1.4	33.33	857427	2260
ERR1713342_bin.7.fa	77.06	3.23	0	2123690	5463
ERR1713342_bin.8.fa	69.24	2.9	20	1493236	2474
ERR1713342_bin.9.fa	85.07	3.08	94.12	3183471	5564
ERR1713343_bin.1.fa	59.42	2.05	37.5	1494826	1795
ERR1713343_bin.10.fa	92.64	1.7	50	1655579	5476
ERR1713343_bin.11.fa	53.4	8.62	33.33	1556948	2865
ERR1713343_bin.12.fa	52.07	1.72	100	2297831	2989
ERR1713343_bin.13.fa	72.84	2.33	37.5	1664397	2043
ERR1713343_bin.2.fa	68.65	2.02	80	2183804	3798
ERR1713343_bin.3.fa	94.98	1.26	83.33	2756835	13012
ERR1713343_bin.4.fa	55.33	0.86	100	1724836	3294
ERR1713343_bin.5.fa	76.72	2.59	100	1858362	6527
ERR1713343_bin.6.fa	88.46	0.76	0	3177038	7084
ERR1713343_bin.7.fa	98.31	4.16	83.33	1738565	7996
ERR1713343_bin.8.fa	38.19	0	0	894668	2367
ERR1713343_bin.9.fa	94.62	5.7	84.62	1763638	5155
ERR1713344_bin.10.fa	82.9	1.49	20	3175039	4974
ERR1713344_bin.12.fa	50.86	1.72	100	1619693	3097
ERR1713344_bin.13.fa	85.82	3.04	41.67	3130862	6055
ERR1713344_bin.14.fa	58.62	0	0	3398548	7842
ERR1713344_bin.16.fa	63.68	1.07	50	2181329	3595
ERR1713344_bin.17.fa	76.57	0.84	0	2313604	5935
ERR1713344_bin.18.fa	91.03	4.25	83.33	3161022	11013
ERR1713344_bin.19.fa	61.05	5.57	60.71	1299996	2220
ERR1713344_bin.4.fa	71.5	3.85	60	2179035	6399
ERR1713344_bin.49.fa	56.18	6.9	50	2651601	3683
ERR1713344_bin.5.fa	64.14	8.97	3.7	2404468	2077
ERR1713344_bin.50.fa	54.34	0	0	1894175	3778
ERR1713344_bin.52.fa	51.03	1.72	0	5100521	6298
ERR1713344_bin.53.fa	66.74	2.03	28.57	1568971	2441
ERR1713344_bin.54.fa	66.87	8.08	4.55	6585386	1970
ERR1713344_bin.55.fa	59.32	3.2	10	7972265	2006
ERR1713344_bin.56.fa	50.21	3.2	26.32	5088711	2185
ERR1713344_bin.6.fa	75.31	0	0	1271351	5293
ERR1713344_bin.7.fa	66.89	2.6	45.45	2811928	3979
ERR1713344_bin.8.fa	69.3	1.75	100	3302503	8450
ERR1713344_bin.9.fa	58.93	3.45	0	1789860	6052
ERR1713345_bin.10.fa	54.24	7.99	81.48	1599148	1448
ERR1713345_bin.11.fa	77.17	8.81	88	1539975	1826
ERR1713345_bin.12.fa	80.49	5.3	82.35	1612097	4164
ERR1713345_bin.13.fa	69.68	9.22	85.25	1605187	3534
ERR1713345_bin.14.fa	92.87	3.35	50	2323783	43686
ERR1713345_bin.15.fa	58.54	1.17	100	1564608	4172
ERR1713345_bin.16.fa	56.9	1.72	100	1419397	6675
ERR1713345_bin.17.fa	59.48	1.72	100	1621937	6485
ERR1713345_bin.18.fa	66.48	1.89	85.71	1182060	2118
ERR1713345_bin.19.fa	85.54	5.32	75	2530904	7788
ERR1713345_bin.2.fa	73.08	3.21	65.22	1482361	3541
ERR1713345_bin.20.fa	85.47	1.4	50	2059518	5862
ERR1713345_bin.21.fa	58.86	2.26	11.11	1449512	2123
ERR1713345_bin.22.fa	66.09	2.68	22.22	1334084	2362
ERR1713345_bin.23.fa	78.42	5.26	75	1846765	9651
ERR1713345_bin.24.fa	89.05	3.29	50	2394176	12431
ERR1713345_bin.25.fa	59.15	1.71	20	1353106	2063
ERR1713345_bin.26.fa	93.42	3.51	33.33	2635426	8142
ERR1713345_bin.27.fa	54.31	0	0	1142811	4230
ERR1713345_bin.28.fa	77.59	5.47	100	1959897	4358
ERR1713345_bin.29.fa	72.22	3.79	70	1222417	2229
ERR1713345_bin.3.fa	80	0.86	50	1826034	5535
ERR1713345_bin.30.fa	71.94	0.39	100	1540315	18435
ERR1713345_bin.31.fa	86.86	1.05	100	1619937	14870
ERR1713345_bin.33.fa	64.66	2.59	100	1813582	3931
ERR1713345_bin.34.fa	95.83	1.79	100	2929289	10655
ERR1713345_bin.35.fa	52.04	5.17	66.67	1696256	5030
ERR1713345_bin.36.fa	66.71	2.76	33.33	2775783	5657
ERR1713345_bin.37.fa	87.77	1.34	66.67	2359543	7489
ERR1713345_bin.38.fa	86.21	5.57	88	1945524	7858
ERR1713345_bin.39.fa	98.8	2.4	75	1856518	11895
ERR1713345_bin.4.fa	92.85	2.41	100	1888240	17394
ERR1713345_bin.40.fa	60.66	3.45	50	3047020	2354
ERR1713345_bin.42.fa	71.15	3.19	33.33	2438975	6952
ERR1713345_bin.43.fa	86.67	1.64	57.14	1689538	10457
ERR1713345_bin.44.fa	95.06	4.91	83.78	2197898	9507
ERR1713345_bin.45.fa	60.13	0	0	1485243	3425
ERR1713345_bin.46.fa	68.28	3.12	13.64	2055532	2254
ERR1713346_bin.3.fa	87.07	1.76	66.67	1889275	5558
ERR1713346_bin.33.fa	51.77	7.86	7.69	1816162	1443
ERR1713346_bin.4.fa	93.93	3.02	40	2766769	11043
ERR1713346_bin.5.fa	88.84	3.65	66.67	2968230	4374
ERR1713346_bin.6.fa	88.63	4.58	100	2222595	4847
ERR1713346_bin.7.fa	67.86	0.88	0	2217594	4957
ERR1713346_bin.8.fa	53.85	2.54	50	1471182	4794
ERR1713346_bin.9.fa	68.37	2.12	40	1224040	2162
ERR1713347_bin.1.fa	86.99	1.38	66.67	1696344	13285
ERR1713347_bin.10.fa	96.55	2.7	81.25	2570538	49351
ERR1713347_bin.11.fa	98.29	0.43	100	2023150	73987
ERR1713347_bin.12.fa	61.02	5.12	65.22	2035087	1919
ERR1713347_bin.13.fa	80.98	0.72	66.67	1428589	5758
ERR1713347_bin.14.fa	95.51	2.97	75	3552559	34192
ERR1713347_bin.15.fa	87.04	0.48	50	1857099	5682
ERR1713347_bin.16.fa	93.51	3.9	25	1146421	8353
ERR1713347_bin.17.fa	94.95	1.44	88.89	2985736	10702
ERR1713347_bin.18.fa	61.75	1.11	50	782198	15256
ERR1713347_bin.19.fa	63.25	1.76	0	1392087	2080
ERR1713347_bin.2.fa	93.57	1.84	66.67	2743402	17288
ERR1713347_bin.20.fa	60.82	6.03	60	1817515	4295
ERR1713347_bin.21.fa	94.33	1.28	100	1902976	31806
ERR1713347_bin.22.fa	79.31	2.27	63.64	2652867	4441
ERR1713347_bin.23.fa	51.18	7.47	76.6	1045070	20007
ERR1713347_bin.24.fa	95.82	0.8	0	2105445	46616
ERR1713347_bin.25.fa	50.3	5.76	30.77	1208631	2287
ERR1713347_bin.26.fa	88	3.17	60	2302183	14500
ERR1713347_bin.27.fa	75.94	3.31	90.91	1818970	5168
ERR1713347_bin.28.fa	85.97	3.93	100	1264937	4419
ERR1713347_bin.29.fa	66.69	5.17	100	1294006	6309
ERR1713347_bin.3.fa	71.45	4.62	93.75	1454397	3291
ERR1713347_bin.30.fa	95.47	2.79	62.5	1758747	8675
ERR1713347_bin.31.fa	68.19	3.05	30	1868938	2109
ERR1713347_bin.32.fa	58.62	0.86	100	1462680	6148
ERR1713347_bin.33.fa	54.81	1.72	100	2474677	4254
ERR1713347_bin.34.fa	60.15	0.95	100	2269257	6179
ERR1713347_bin.35.fa	95.95	6.48	88.24	2104636	4163
ERR1713347_bin.36.fa	52.27	0.99	50	2397149	3856
ERR1713347_bin.37.fa	81.38	4.42	75	1956197	2471
ERR1713347_bin.39.fa	84.91	4.54	64.29	1944037	13917
ERR1713347_bin.4.fa	81.5	3.33	72.22	2095074	6290
ERR1713347_bin.40.fa	81.64	3.74	85.71	1950609	6560
ERR1713347_bin.41.fa	84.29	2.58	10	1843108	3535
ERR1713347_bin.42.fa	67.65	2.37	11.11	1400069	2135
ERR1713347_bin.43.fa	70.72	4.24	26.32	1311322	2478
ERR1713347_bin.5.fa	57.02	3.51	50	1903716	3083
ERR1713347_bin.6.fa	100	0	0	2899430	49001
ERR1713347_bin.7.fa	54.04	0	0	2355421	2792
ERR1713347_bin.8.fa	88.15	0.58	0	2467688	13311
ERR1713347_bin.9.fa	54.31	0	0	1108803	6046
ERR1713348_bin.1.fa	88.98	9.61	64	2155642	7243
ERR1713348_bin.10.fa	63.71	0.68	100	1615183	1917
ERR1713348_bin.11.fa	82.08	3.76	70	2304679	3328
ERR1713348_bin.12.fa	54.12	0	0	1229547	1770
ERR1713348_bin.2.fa	91.46	3.53	100	1543902	7673
ERR1713348_bin.3.fa	70.85	0	0	1238115	2115
ERR1713348_bin.4.fa	76.73	4.07	68.75	2906863	3734
ERR1713349_bin.2.fa	65.26	3.12	70	1277667	1740
ERR1713349_bin.28.fa	59.16	1.1	80	1057286	6406
ERR1713349_bin.29.fa	75.07	2.3	46.15	2333553	15251
ERR1713349_bin.3.fa	65.82	2.67	14.29	2146034	2426
ERR1713349_bin.30.fa	90.81	1.5	80	1837287	20613
ERR1713349_bin.31.fa	61.35	0	0	2413127	4420
ERR1713349_bin.32.fa	93.97	6.88	7.41	3092310	10845
ERR1713349_bin.33.fa	73.7	2.23	100	1911925	4713
ERR1713349_bin.34.fa	98.53	1.33	14.29	3061959	73186
ERR1713349_bin.35.fa	71.08	2.59	0	1096500	15680
ERR1713349_bin.36.fa	60.9	9.34	5	1230348	1438
ERR1713349_bin.37.fa	86.59	3.09	6.67	2644183	31247
ERR1713349_bin.38.fa	73.13	2.55	20	1790071	2989
ERR1713349_bin.39.fa	53.14	9.65	66.67	3479473	13896
ERR1713349_bin.4.fa	65.57	4.68	41.38	1757959	3812
ERR1713349_bin.40.fa	50.62	0	0	1133287	2820
ERR1713349_bin.41.fa	61.13	0	0	1165796	8281
ERR1713349_bin.42.fa	76.89	7.75	92.86	2007041	3393
ERR1713349_bin.43.fa	86.84	2.84	75	1736370	10766
ERR1713349_bin.44.fa	74.5	1.19	14.29	1463756	4235
ERR1713349_bin.45.fa	50.16	1.72	100	1370535	4122
ERR1713349_bin.46.fa	83.46	5.24	77.78	2080167	2870
ERR1713349_bin.47.fa	90.32	8.09	91.67	1748030	4112
ERR1713349_bin.48.fa	68.83	8.05	36.11	3177395	19654
ERR1713349_bin.49.fa	60.66	3.61	33.33	1257147	4552
ERR1713349_bin.5.fa	78.47	3.6	66.67	1195211	2693
ERR1713349_bin.50.fa	60.51	5.26	0	1836943	1906
ERR1713349_bin.51.fa	62.15	1.5	66.67	3339214	1869
ERR1713349_bin.6.fa	53.48	2.34	63.64	1609300	1864
ERR1713349_bin.8.fa	91.66	3.02	33.33	1608612	5745
ERR1713349_bin.9.fa	80.18	7.18	73.17	3124039	3701
ERR1713350_bin.1.fa	93.65	2.06	100	1879758	14150
ERR1713350_bin.10.fa	54.31	3.45	0	2251466	6577
ERR1713350_bin.11.fa	87.04	3.75	55.56	1571611	5864
ERR1713350_bin.12.fa	87.1	2.82	80.95	3450332	5650
ERR1713350_bin.13.fa	48.82	8.1	66.67	1209729	8927
ERR1713350_bin.14.fa	88.2	5.95	50	2886202	9312
ERR1713350_bin.15.fa	58.93	6.03	25	999758	3745
ERR1713350_bin.16.fa	96.2	3.19	81.25	2401928	9251
ERR1713350_bin.17.fa	65.01	9.71	44.12	1968998	2052
ERR1713350_bin.18.fa	92.43	2.67	100	1365983	6861
ERR1713350_bin.19.fa	67.03	3.85	91.67	1242471	4751
ERR1713350_bin.20.fa	96.81	8.38	88.24	1903168	5195
ERR1713350_bin.21.fa	55.73	1.84	25	2249135	4229
ERR1713350_bin.22.fa	68.3	4.19	46.15	1760111	3727
ERR1713350_bin.23.fa	96.81	2.22	55.56	1801158	6370
ERR1713350_bin.5.fa	63.43	0	0	636095	21907
ERR1713350_bin.57.fa	52.77	4.31	0	545123	3400
ERR1713350_bin.58.fa	84.9	8.01	75	2300957	3266
ERR1713350_bin.59.fa	95.2	1.82	100	1807782	9426
ERR1713350_bin.6.fa	70.72	1.98	66.67	2053003	3394
ERR1713350_bin.60.fa	66.48	6.9	71.05	1402301	3050
ERR1713350_bin.61.fa	78.96	2.01	100	1856926	7348
ERR1713350_bin.62.fa	51.05	0.85	0	550913	6067
ERR1713350_bin.63.fa	60.8	2.11	33.33	1872737	3738
ERR1713350_bin.64.fa	56.97	7.6	0	1069934	1953
ERR1713350_bin.7.fa	83.67	5.11	47.62	1671590	2929
ERR1713350_bin.8.fa	78.95	4.9	88.89	2073759	4646
ERR1713350_bin.9.fa	82.96	1.88	16.67	2007233	5068
ERR1713351_bin.1.fa	99.81	0.27	0	6852137	144285
ERR1713351_bin.10.fa	84.69	0.84	66.67	1514029	8058
ERR1713351_bin.11.fa	90.44	2.58	33.33	1713385	6421
ERR1713351_bin.12.fa	57.21	0	0	1620518	4373
ERR1713351_bin.13.fa	93.51	5.19	52.17	1907046	3298
ERR1713351_bin.14.fa	89.24	3.9	90	1540161	4955
ERR1713351_bin.15.fa	88.94	3.32	52.94	2906299	11747
ERR1713351_bin.16.fa	92.7	5.54	75	1327450	6129
ERR1713351_bin.17.fa	70.03	6.58	80.39	2040839	1936
ERR1713351_bin.18.fa	52.9	8.07	44.44	1611063	2532
ERR1713351_bin.19.fa	81.86	2.52	88.89	1697917	4979
ERR1713351_bin.2.fa	67.37	2.4	20	1186820	3585
ERR1713351_bin.20.fa	58.67	4.38	68.18	2129914	1779
ERR1713351_bin.21.fa	66.26	7.3	43.24	2739185	4617
ERR1713351_bin.22.fa	95.86	0.85	60	1750471	8384
ERR1713351_bin.23.fa	59.48	6.03	75	1407872	1856
ERR1713351_bin.24.fa	85.74	3.19	57.14	1547747	3473
ERR1713351_bin.25.fa	50.7	2.75	20	2405046	2318
ERR1713351_bin.26.fa	69.72	2.99	33.33	1201174	3854
ERR1713351_bin.27.fa	72.41	2.59	0	1410176	4188
ERR1713351_bin.28.fa	87.95	0.66	50	1663439	11359
ERR1713351_bin.29.fa	91.14	5.3	75	2837640	3214
ERR1713351_bin.3.fa	94.41	3.2	100	1940339	12160
ERR1713351_bin.30.fa	83.04	3.42	86.36	2123846	4712
ERR1713351_bin.31.fa	59.1	5.3	70.27	1402519	3968
ERR1713351_bin.4.fa	68.1	3.45	100	1832650	2995
ERR1713351_bin.5.fa	59.86	1.78	28.57	1919091	4371
ERR1713351_bin.6.fa	53.06	3.19	16.67	1062615	1677
ERR1713351_bin.7.fa	84.9	0.68	0	2085130	4035
ERR1713351_bin.8.fa	79.21	3.2	37.5	1975695	2763
ERR1713351_bin.9.fa	53.92	1.21	100	822629	2671
ERR1713352_bin.10.fa	60.88	4.06	68.75	2498865	4294
ERR1713352_bin.11.fa	63.37	7.86	70.83	1907088	1998
ERR1713352_bin.12.fa	79.89	8.01	70	2103032	3435
ERR1713352_bin.13.fa	65.13	0	0	2258774	4465
ERR1713352_bin.14.fa	54.88	7.71	18.18	1667680	7786
ERR1713352_bin.15.fa	91.88	1.28	0	2412494	18739
ERR1713352_bin.16.fa	52.76	8.62	0	1655990	4029
ERR1713352_bin.18.fa	87.79	4.25	63.64	2870805	8145
ERR1713352_bin.19.fa	59.1	7.98	7.89	2073240	2582
ERR1713352_bin.20.fa	61.21	0	0	1907063	8898
ERR1713352_bin.21.fa	55.33	0	0	2778268	11614
ERR1713352_bin.22.fa	55.17	6.9	100	1956260	1517
ERR1713353_bin.3.fa	92.43	0	0	2288342	8286
ERR1713353_bin.4.fa	48.89	7.17	31.25	1319948	1652
ERR1713353_bin.5.fa	87.37	2.37	71.88	3628604	5761
ERR1713353_bin.6.fa	76.69	2.7	25	2407877	3495
ERR1713353_bin.7.fa	69.44	1.72	100	3299536	7612
ERR1713353_bin.8.fa	95.24	1.87	50	2277944	6496
ERR1713353_bin.9.fa	89.63	4.47	76.92	1794230	3684
ERR1713354_bin.1.fa	86.86	0.9	66.67	1627327	7755
ERR1713354_bin.10.fa	96.04	7.59	86.67	1842770	4269
ERR1713354_bin.11.fa	71.57	8.91	72.73	1193106	2320
ERR1713354_bin.12.fa	85.06	6.71	21.43	1905983	3137
ERR1713354_bin.13.fa	89.11	6.62	65.52	1938310	7863
ERR1713354_bin.14.fa	51.23	3.02	16.67	1257518	1712
ERR1713354_bin.15.fa	61.92	3.01	50	2509353	2864
ERR1713354_bin.16.fa	85.27	3.1	15.38	2710120	3715
ERR1713354_bin.17.fa	61.21	0	0	2078436	3554
ERR1713354_bin.18.fa	68.97	1.72	100	2079083	3752
ERR1713354_bin.19.fa	58.24	9.1	36.36	2203535	1753
ERR1713354_bin.2.fa	89.42	3.75	44.44	2009347	7240
ERR1713354_bin.20.fa	76.12	8.43	75	3221002	2021
ERR1713354_bin.23.fa	59.22	3.08	41.67	1129174	1918
ERR1713354_bin.24.fa	57.66	1.38	23.08	1364148	1819
ERR1713354_bin.25.fa	60.35	4.91	10	2065777	1743
ERR1713354_bin.3.fa	65.69	0.86	100	1441057	5288
ERR1713354_bin.5.fa	68.31	1.17	0	1443816	2622
ERR1713354_bin.6.fa	79.66	3.45	100	2393797	6414
ERR1713354_bin.7.fa	71.55	2.59	0	1498281	4161
ERR1713354_bin.8.fa	53.4	1.49	33.33	1309597	3231
ERR1713354_bin.9.fa	82	6.21	85	1557225	3019
ERR1713355_bin.1.fa	93.34	2.91	33.33	1677430	6381
ERR1713355_bin.10.fa	76.7	2.94	14.29	1609657	4626
ERR1713355_bin.11.fa	85.93	3.3	35.71	1645101	7919
ERR1713355_bin.12.fa	64.69	4.55	75	1236665	2190
ERR1713355_bin.13.fa	94.19	5.23	78.95	1784161	10375
ERR1713355_bin.14.fa	86.82	5.57	48	1869952	5379
ERR1713355_bin.15.fa	93.58	3.12	90.91	2932457	6453
ERR1713355_bin.16.fa	67.24	3.45	100	2976703	11793
ERR1713355_bin.17.fa	94.4	0	0	1317226	14299
ERR1713355_bin.18.fa	100	0.6	0	2690780	71358
ERR1713355_bin.19.fa	65.77	2.26	91.67	1096587	3527
ERR1713355_bin.20.fa	98.22	0.59	0	3328182	53564
ERR1713355_bin.21.fa	90	5.47	77.78	2785919	8741
ERR1713355_bin.22.fa	55.45	3.08	100	1189210	1532
ERR1713355_bin.23.fa	79.63	5.02	45.45	2986049	6028
ERR1713355_bin.24.fa	76.1	1.34	66.67	1831762	4614
ERR1713355_bin.25.fa	52.52	0.63	0	1155588	3601
ERR1713355_bin.26.fa	69.63	9.64	19.67	2254559	3315
ERR1713355_bin.27.fa	66.89	0	0	1652048	4791
ERR1713355_bin.28.fa	62.6	5.91	63.64	1352434	3510
ERR1713355_bin.29.fa	51.72	0.86	100	964010	2722
ERR1713355_bin.6.fa	76.72	4.31	60	3154894	9055
ERR1713355_bin.60.fa	61.18	2.85	65.38	1600801	2014
ERR1713355_bin.7.fa	93.51	4.15	80	2004293	4830
ERR1713355_bin.8.fa	87.32	3.7	83.33	1444961	8965
ERR1713355_bin.9.fa	73.78	2.21	77.78	1472858	7122
ERR1713356_bin.1.fa	51.72	3.45	100	1102189	3748
ERR1713356_bin.10.fa	65.57	3.68	81.82	2512498	6286
ERR1713356_bin.11.fa	86.9	4.19	57.14	1597803	4913
ERR1713356_bin.12.fa	81.77	1.51	80	1504912	7980
ERR1713356_bin.13.fa	66.04	5.15	56.52	2400315	3764
ERR1713356_bin.14.fa	71.15	9.33	100	1571566	3307
ERR1713356_bin.15.fa	58.62	3.45	50	1838278	10465
ERR1713356_bin.16.fa	88.6	1.73	33.33	1321634	5528
ERR1713356_bin.17.fa	83.5	3.32	91.67	1526323	6055
ERR1713356_bin.18.fa	53.04	5.36	66.67	1323173	3274
ERR1713356_bin.19.fa	98.66	3.21	55.56	2050839	17492
ERR1713356_bin.2.fa	72.61	2.47	12.5	1418149	3094
ERR1713356_bin.20.fa	84.8	2.79	11.11	1450337	2827
ERR1713356_bin.21.fa	92.9	2.96	100	1963090	14481
ERR1713356_bin.22.fa	84.67	2.18	33.33	1964818	3659
ERR1713356_bin.23.fa	82.97	3.22	62.5	1980326	6393
ERR1713356_bin.24.fa	70.62	0.45	50	1477946	3076
ERR1713356_bin.25.fa	67.76	2.79	100	1775036	3657
ERR1713356_bin.26.fa	51.39	0	0	964678	3413
ERR1713356_bin.27.fa	59.38	1.03	37.5	1553992	10231
ERR1713356_bin.28.fa	86.71	4.15	31.25	1889519	3217
ERR1713356_bin.29.fa	86.81	1.48	40	1655094	8648
ERR1713356_bin.3.fa	90.97	4.88	85.71	1993094	8850
ERR1713356_bin.30.fa	53.22	6.85	65.71	1346380	2489
ERR1713356_bin.31.fa	53.45	0	0	932025	4271
ERR1713356_bin.32.fa	57.35	3.25	50	968221	1853
ERR1713356_bin.33.fa	72.63	1.72	100	1643477	13758
ERR1713356_bin.34.fa	58.59	2.17	42.86	2158516	3986
ERR1713356_bin.36.fa	50.55	3.91	22.22	927159	1987
ERR1713356_bin.37.fa	69.64	3.89	36.36	2836394	2726
ERR1713356_bin.4.fa	68.97	2.59	100	2191209	4154
ERR1713356_bin.5.fa	86.83	2.8	76.47	2209576	5587
ERR1713356_bin.6.fa	97.72	0.43	0	1956873	36620
ERR1713356_bin.7.fa	86.51	5.27	100	2344409	3063
ERR1713356_bin.8.fa	52.59	3.45	100	1545476	2047
ERR1713356_bin.9.fa	62.56	3.73	45.45	1226928	2741
ERR1713357_bin.1.fa	55.33	3.45	33.33	2010634	3577
ERR1713357_bin.10.fa	89.08	1.92	100	2001106	8681
ERR1713357_bin.11.fa	95.1	2.66	62.5	3028083	50581
ERR1713357_bin.12.fa	55.96	3.45	0	4136787	3568
ERR1713357_bin.13.fa	81.76	3.67	46.15	4148340	10250
ERR1713357_bin.14.fa	74.23	8.55	50	1638362	2217
ERR1713357_bin.2.fa	60.67	3.45	100	1620322	5379
ERR1713357_bin.4.fa	88.02	2.25	64.71	4594318	7921
ERR1713357_bin.5.fa	53.51	3.51	100	4543521	17022
ERR1713358_bin.3.fa	73.87	5.03	25	1492926	1964
ERR1713358_bin.36.fa	52.68	7.21	87.5	1846249	3841
ERR1713358_bin.37.fa	79.5	7.36	14.71	2542266	7208
ERR1713358_bin.38.fa	52.59	8.62	60	2194504	5750
ERR1713358_bin.39.fa	53.45	5.17	50	3661197	2738
ERR1713358_bin.4.fa	76.37	4.07	41.67	2070514	5098
ERR1713358_bin.40.fa	52.02	3.55	57.14	2638696	10129
ERR1713358_bin.41.fa	81.27	6.28	85.71	2939931	4613
ERR1713358_bin.42.fa	60.93	3.24	80	2118170	1809
ERR1713358_bin.43.fa	74.1	2.67	27.27	2002020	4272
ERR1713358_bin.44.fa	95.42	2.86	33.33	2446667	12078
ERR1713358_bin.45.fa	90.48	3.83	40	3446588	14009
ERR1713358_bin.46.fa	100	3.3	0	5203002	16692
ERR1713358_bin.47.fa	78.76	1.52	100	1562572	5998
ERR1713358_bin.48.fa	51.72	0	0	1902671	4098
ERR1713358_bin.49.fa	86.16	2	33.33	1868593	21628
ERR1713358_bin.5.fa	59.77	4.03	50	795935	1624
ERR1713358_bin.50.fa	87.27	6.36	42.86	2939468	5942
ERR1713358_bin.51.fa	75.43	5.02	30.77	3196007	2385
ERR1713358_bin.52.fa	89.5	2.38	0	3217651	8597
ERR1713358_bin.53.fa	87.15	3.43	57.14	1696456	9015
ERR1713358_bin.54.fa	61.33	4.21	11.11	2016518	3163
ERR1713358_bin.55.fa	54.98	4.59	86.67	1998632	3011
ERR1713358_bin.56.fa	53.25	1.45	0	1352083	2114
ERR1713358_bin.57.fa	79.9	3.78	7.69	1958643	3152
ERR1713358_bin.58.fa	60.34	4.24	66.67	1217416	5464
ERR1713358_bin.59.fa	94.26	3.49	33.33	3505729	17505
ERR1713358_bin.6.fa	68.85	3.49	47.06	2052621	6429
ERR1713358_bin.61.fa	93.35	5.81	35.71	3404924	53210
ERR1713358_bin.62.fa	73.64	6.65	50	2114719	4912
ERR1713358_bin.63.fa	90.67	2.17	71.43	2694732	5068
ERR1713358_bin.65.fa	51.72	6.03	0	2629733	3119
ERR1713358_bin.66.fa	93.2	4.33	70	3549802	6743
ERR1713358_bin.67.fa	78.6	7.09	33.33	1518748	2028
ERR1713358_bin.68.fa	55.77	6.12	8.33	1485504	3528
ERR1713358_bin.7.fa	71.82	3.45	50	3182151	20864
ERR1713358_bin.8.fa	88.2	3.87	57.89	1797069	14729
ERR1713358_bin.9.fa	83.58	4.42	20	3135973	7363
ERR1713359_bin.1.fa	53.09	0.86	100	2122284	8138
ERR1713359_bin.2.fa	56.28	6.08	25	2208260	2897
ERR1713359_bin.3.fa	89.7	1.76	50	2052634	4274
ERR1713362_bin.1.fa	80.17	8.62	100	2738239	4700
ERR1713362_bin.2.fa	92.73	3.81	57.14	2588393	10777
ERR1713362_bin.20.fa	81.53	2.35	25	1238320	3299
ERR1713362_bin.21.fa	92.15	9.16	67.86	2333836	3590
ERR1713362_bin.22.fa	98.8	0.6	100	1791216	21475
ERR1713362_bin.23.fa	78.55	2.2	42.86	788065	5066
ERR1713362_bin.24.fa	61.54	3.93	45.45	1476958	1903
ERR1713362_bin.25.fa	65.52	2.59	100	3888837	5676
ERR1713362_bin.26.fa	96.73	3.87	37.5	2088688	9370
ERR1713362_bin.27.fa	62.9	8.25	13.79	2726914	2771
ERR1713362_bin.28.fa	50.89	0	0	1060982	2695
ERR1713362_bin.29.fa	97.53	2.46	85.71	2226229	15112
ERR1713362_bin.3.fa	93.71	3.86	45.45	2027595	8454
ERR1713362_bin.30.fa	52.57	2.14	14.29	1295440	3029
ERR1713362_bin.31.fa	97.75	3.37	33.33	2174150	25605
ERR1713362_bin.32.fa	52.59	0	0	2385371	5368
ERR1713362_bin.34.fa	73.32	5.98	71.43	1270065	2177
ERR1713362_bin.35.fa	92.88	2.69	33.33	2080492	13774
ERR1713362_bin.36.fa	96.74	1.74	100	1870474	7765
ERR1713362_bin.37.fa	73.63	2.19	91.67	1441465	7209
ERR1713362_bin.38.fa	81.05	3.59	0	2235509	8860
ERR1713362_bin.39.fa	59.48	2.05	0	1774831	2876
ERR1713362_bin.4.fa	93.4	2.38	83.33	2013403	8248
ERR1713362_bin.40.fa	79.55	5.41	85.92	3448366	5528
ERR1713362_bin.41.fa	53.35	0	0	860935	2969
ERR1713362_bin.42.fa	54.55	6.52	6.67	1613678	2560
ERR1713362_bin.43.fa	87.82	4.44	14.29	3325975	8323
ERR1713362_bin.44.fa	95.03	4.57	66.67	1968566	9874
ERR1713362_bin.45.fa	89.27	5.67	50	2194578	3533
ERR1713362_bin.46.fa	73.43	0.68	0	1954753	2913
ERR1713362_bin.47.fa	82.63	3.43	3.85	1655201	6198
ERR1713362_bin.48.fa	56.41	0	0	1487550	3226
ERR1713362_bin.49.fa	90.63	2.22	66.67	2992475	13698
ERR1713362_bin.5.fa	53.87	0.68	50	1028247	14739
ERR1713362_bin.50.fa	67.41	2.9	20	2206226	5256
ERR1713362_bin.51.fa	62.95	2.9	71.43	1481390	3297
ERR1713362_bin.52.fa	54.34	4.04	50	995157	3006
ERR1713362_bin.53.fa	85.75	3.6	93.33	1971261	5928
ERR1713362_bin.54.fa	49.6	3.51	0	1423123	4420
ERR1713362_bin.55.fa	56.9	0.95	66.67	999146	5547
ERR1713362_bin.56.fa	83.37	3.93	71.43	1300132	4933
ERR1713362_bin.57.fa	95.39	3.48	87.5	1633469	10863
ERR1713362_bin.58.fa	74.11	2.51	14.29	1719122	4067
ERR1713362_bin.59.fa	91.9	2.24	62.5	1793227	16249
ERR1713362_bin.6.fa	63.25	8.02	23.08	1780488	3448
ERR1713362_bin.60.fa	73.04	0	0	1269884	3695
ERR1713362_bin.61.fa	86.03	2.15	100	2392983	5547
ERR1713362_bin.63.fa	72.89	4.29	88.89	1586471	9248
ERR1713362_bin.64.fa	68.67	1.84	87.5	1222318	9690
ERR1713362_bin.65.fa	88.25	4.47	77.78	2012786	4472
ERR1713362_bin.66.fa	80.7	0	0	3316366	12827
ERR1713362_bin.67.fa	82.43	0.63	22.22	1525666	3298
ERR1713362_bin.68.fa	59.64	0	0	1203864	3966
ERR1713362_bin.69.fa	64.73	9.48	9.52	1318646	1661
ERR1713362_bin.7.fa	90.4	4.85	77.27	2022203	12671
ERR1713363_bin.3.fa	68.57	1.72	100	1995394	10533
ERR1713363_bin.32.fa	54.04	1.55	33.33	946220	2186
ERR1713363_bin.33.fa	50.15	6.78	41.86	1808262	1388
ERR1713363_bin.4.fa	77.59	8.62	100	2445867	3763
ERR1713363_bin.5.fa	73.91	1.28	33.33	2135789	2267
ERR1713363_bin.6.fa	58.36	6.35	6.25	1566623	2315
ERR1713363_bin.7.fa	91.66	5.15	94.74	2128112	5181
ERR1713363_bin.8.fa	55.33	2.59	50	1156098	2866
ERR1713363_bin.9.fa	50.88	1.75	50	2394434	4162
ERR1713364_bin.1.fa	74.19	2.03	71.43	1388512	3087
ERR1713364_bin.11.fa	86.9	1.95	100	1623666	16986
ERR1713364_bin.12.fa	89.89	2.25	100	1460220	11124
ERR1713364_bin.13.fa	50.52	1.98	51.43	1803977	1740
ERR1713364_bin.14.fa	90.29	4.69	63.64	1587091	4438
ERR1713364_bin.15.fa	89.3	0.65	33.33	1830603	13872
ERR1713364_bin.16.fa	79.31	3.45	100	2294408	6174
ERR1713364_bin.17.fa	86.55	3.56	69.23	1829853	2345
ERR1713364_bin.18.fa	60.17	1.83	0	1306646	1773
ERR1713364_bin.19.fa	92.79	1.07	33.33	1717496	6553
ERR1713364_bin.2.fa	82.64	2.2	77.78	2315858	4167
ERR1713364_bin.21.fa	82.57	4	20	1779118	7807
ERR1713364_bin.22.fa	73.4	2.66	55.56	1403212	4476
ERR1713364_bin.23.fa	86.06	1.36	83.33	2114245	6361
ERR1713364_bin.24.fa	84.81	1.84	16.67	1652541	3146
ERR1713364_bin.25.fa	87.52	4.33	92.31	1901237	7734
ERR1713364_bin.26.fa	51.21	1.3	16.67	1420440	1875
ERR1713364_bin.27.fa	72.72	2.8	66.67	1767277	2732
ERR1713364_bin.28.fa	66.22	3.9	38.46	1494097	5461
ERR1713364_bin.29.fa	58.74	1.59	10	1237370	3961
ERR1713364_bin.3.fa	64.91	0.99	33.33	2255835	4700
ERR1713364_bin.30.fa	63.84	6.61	64.15	1804948	1675
ERR1713364_bin.31.fa	49.98	2.67	22.73	1504881	1740
ERR1713364_bin.32.fa	54.45	3.23	29.41	2208124	3016
ERR1713364_bin.4.fa	100	9.48	76.67	2510030	23604
ERR1713364_bin.5.fa	71.55	1.83	0	1732681	2324
ERR1713364_bin.6.fa	55.15	1.36	33.33	1058204	1789
ERR1713364_bin.7.fa	52.18	3.41	50	1335247	1540
ERR1713364_bin.9.fa	53.79	3.45	100	1820223	3174
ERR1713365_bin.1.fa	93.03	7.86	100	2473791	5881
ERR1713365_bin.10.fa	69.91	4.3	100	1577498	2144
ERR1713365_bin.11.fa	50.83	2.98	21.74	1728926	1957
ERR1713365_bin.12.fa	75.46	2.55	41.67	3675047	5854
ERR1713365_bin.13.fa	54.98	2.6	33.33	2021176	2141
ERR1713365_bin.2.fa	54.07	3.05	50	2123385	4692
ERR1713365_bin.3.fa	79.69	5.41	83.33	3125497	2676
ERR1713365_bin.4.fa	85.62	5.78	55.56	1394751	6724
ERR1713365_bin.5.fa	53.45	1.72	0	1941368	3308
ERR1713365_bin.6.fa	88.91	1.98	70	1668808	14367
ERR1713365_bin.7.fa	84.48	3.48	100	1957989	8164
ERR1713365_bin.8.fa	93.82	4.67	83.33	2675484	7073
ERR1713365_bin.9.fa	78.45	0	0	2121140	12761
ERR1713366_bin.1.fa	62.33	0.1	50	1857135	2564
ERR1713366_bin.2.fa	54.73	2.28	22.22	1277603	2542
ERR1713366_bin.3.fa	55.82	7.27	50	1498726	1445
ERR1713366_bin.4.fa	55.89	3.06	0	1087174	1557
ERR1713367_bin.3.fa	98.15	0.28	100	1964381	55167
ERR1713367_bin.36.fa	92.78	2.99	75	3701475	29990
ERR1713367_bin.37.fa	76.35	3.21	66.67	1403176	3977
ERR1713367_bin.38.fa	74.85	4.76	90	4156123	5351
ERR1713367_bin.39.fa	66.92	4.26	57.14	3537092	1774
ERR1713367_bin.4.fa	50.85	9.34	0	1937573	1203
ERR1713367_bin.40.fa	51.64	8.67	26.32	2607309	1672
ERR1713367_bin.42.fa	69.34	7.45	75	1393400	1974
ERR1713367_bin.43.fa	66.13	2.49	0	1255976	2574
ERR1713367_bin.5.fa	91.71	3.96	77.78	3230912	11520
ERR1713367_bin.6.fa	53.9	3.5	70	863931	1729
ERR1713367_bin.7.fa	58.62	5.17	100	2136269	3915
ERR1713367_bin.8.fa	63.14	1.82	0	1025353	2878
ERR1713367_bin.9.fa	55.5	1.94	28.57	1758297	4204
ERR1713368_bin.1.fa	93.46	3.69	66.67	1613326	5907
ERR1713368_bin.10.fa	67.42	3.34	52.38	2180153	4380
ERR1713368_bin.11.fa	78.45	3.77	28.57	2725202	2344
ERR1713368_bin.12.fa	84.06	2.95	75	2719145	6238
ERR1713368_bin.13.fa	89.82	0.89	75	1732599	12340
ERR1713368_bin.14.fa	69.12	1.72	100	1789436	5666
ERR1713368_bin.15.fa	79.26	1.72	100	1696433	9043
ERR1713368_bin.17.fa	92.26	4.87	80	1273069	5516
ERR1713368_bin.18.fa	95.34	2.48	20	1854202	77040
ERR1713368_bin.19.fa	72.41	0	0	4451558	3149
ERR1713368_bin.2.fa	79.85	0.88	66.67	1525091	12138
ERR1713368_bin.21.fa	53.26	4.92	10.53	1276282	1556
ERR1713368_bin.22.fa	61.25	3.4	0	1570282	2099
ERR1713368_bin.23.fa	61.51	1.6	20	1145170	2234
ERR1713368_bin.24.fa	81.02	4.96	66.67	2204891	3791
ERR1713368_bin.25.fa	77.59	0	0	2192898	4903
ERR1713368_bin.26.fa	80.84	1.63	14.29	1608649	3339
ERR1713368_bin.27.fa	70.69	0	0	1257170	5251
ERR1713368_bin.28.fa	88.43	3.34	52.94	2011324	8011
ERR1713368_bin.29.fa	84.66	1.34	50	2719667	8004
ERR1713368_bin.3.fa	89.11	4.08	56	3075740	5557
ERR1713368_bin.30.fa	62.4	0.84	100	1149012	1991
ERR1713368_bin.31.fa	67.93	0.86	100	2410845	11236
ERR1713368_bin.32.fa	74.72	8.88	59.38	2654897	4371
ERR1713368_bin.33.fa	80.89	6.18	76.92	2044170	3357
ERR1713368_bin.34.fa	79.97	1.5	0	1725046	3379
ERR1713368_bin.35.fa	63.86	2.18	0	1406657	3053
ERR1713368_bin.4.fa	56.11	7.93	41.03	2330746	1933
ERR1713368_bin.5.fa	94.62	4.76	84.62	1732521	5688
ERR1713368_bin.6.fa	76.14	9.47	28.57	1687117	2399
ERR1713368_bin.7.fa	67.54	3.17	75	1810646	4628
ERR1713369_bin.4.fa	86.8	3.83	40	2723749	10254
ERR1713369_bin.42.fa	73.2	6.03	100	1897388	5354
ERR1713369_bin.43.fa	53.68	0.91	0	1225468	1931
ERR1713369_bin.44.fa	65.12	2.51	28.57	815746	3192
ERR1713369_bin.45.fa	84.88	3.81	75	1521072	3117
ERR1713369_bin.46.fa	84.99	4.1	37.5	2154332	4629
ERR1713369_bin.47.fa	52.04	1.4	40	900792	2483
ERR1713369_bin.48.fa	59.15	5.66	62.5	1671435	1614
ERR1713369_bin.49.fa	50.17	0.81	0	963491	1731
ERR1713369_bin.5.fa	63.49	1.41	33.33	1572989	2095
ERR1713369_bin.6.fa	52.59	3.45	100	1111497	3414
ERR1713369_bin.7.fa	78.32	2.34	75	1364080	5460
ERR1713369_bin.8.fa	79.74	6.32	8	1770680	3615
ERR1713369_bin.9.fa	94.18	2.16	60	2135907	12081
ERR1713370_bin.1.fa	82.06	0.6	100	1431384	24978
ERR1713370_bin.10.fa	66.59	1.35	0	2292633	14797
ERR1713370_bin.11.fa	91.68	1.69	0	2179434	9426
ERR1713370_bin.12.fa	96.53	2.12	80	3354406	10583
ERR1713370_bin.13.fa	73.1	4.89	66.67	2840703	4789
ERR1713370_bin.14.fa	72.12	2	0	1862497	3850
ERR1713370_bin.15.fa	89.06	5.45	33.33	1940537	8949
ERR1713370_bin.16.fa	75.2	2.84	62.5	1573816	3921
ERR1713370_bin.17.fa	88.9	0.85	50	2173847	34907
ERR1713370_bin.18.fa	67.4	2.45	16.67	1882684	11360
ERR1713370_bin.19.fa	62.72	5.28	30.77	2520962	5781
ERR1713370_bin.2.fa	53.23	0.68	0	1778184	5094
ERR1713370_bin.20.fa	93.45	4.56	0	5154261	41724
ERR1713370_bin.21.fa	60.74	6.35	100	952440	1887
ERR1713370_bin.22.fa	64.91	0.88	100	1120706	9263
ERR1713370_bin.23.fa	83.95	3.6	83.33	3218585	15301
ERR1713370_bin.24.fa	97.97	4.55	100	2421313	6769
ERR1713370_bin.25.fa	68.42	1.01	50	2414218	31061
ERR1713370_bin.26.fa	92.37	2.7	0	2485706	9730
ERR1713370_bin.27.fa	93.84	0.59	0	2359036	14433
ERR1713370_bin.28.fa	62.07	3.21	60.87	1643041	2001
ERR1713370_bin.29.fa	91.45	2.72	42.86	2331187	11711
ERR1713370_bin.3.fa	92.13	3.02	60	1817442	14734
ERR1713370_bin.30.fa	85.15	5.3	15.38	4541529	4900
ERR1713370_bin.31.fa	55.26	3.03	10	2210234	2826
ERR1713370_bin.32.fa	79.46	3.44	75	1259378	3953
ERR1713370_bin.33.fa	92.86	0.16	0	1811007	15437
ERR1713370_bin.34.fa	76.97	6.13	42.86	2227921	4466
ERR1713370_bin.35.fa	71.97	3.32	16.67	1727933	2758
ERR1713370_bin.36.fa	59.92	0	0	1004903	1929
ERR1713370_bin.37.fa	79.34	5.63	72.73	1913012	3775
ERR1713370_bin.38.fa	91.82	4.27	66.67	2696363	9218
ERR1713370_bin.39.fa	89.29	6.25	100	1762221	14879
ERR1713370_bin.40.fa	57.7	3.72	10	2027788	3752
ERR1713371_bin.9.fa	66.76	6.59	65.85	2219949	2996
ERR1713372_bin.1.fa	88.2	0.43	75	1898354	7566
ERR1713372_bin.10.fa	61.56	5.62	83.33	1342857	2902
ERR1713372_bin.11.fa	78.93	1.9	39.29	1546745	3533
ERR1713372_bin.12.fa	51.67	3.51	100	1724036	4156
ERR1713372_bin.13.fa	57.21	1.72	100	1236091	6092
ERR1713372_bin.14.fa	91.07	2.18	80	1766785	21976
ERR1713372_bin.15.fa	53.45	2.59	50	3125359	4419
ERR1713372_bin.16.fa	82.56	2.77	50	2569154	11997
ERR1713372_bin.17.fa	66.54	2.59	50	1234572	3971
ERR1713372_bin.18.fa	54.58	0	0	2140683	3926
ERR1713372_bin.19.fa	89.79	1.66	66.67	1558107	5355
ERR1713372_bin.2.fa	87.05	5.68	83.33	2198788	2690
ERR1713372_bin.20.fa	95.81	4.36	88.89	1761044	9735
ERR1713372_bin.21.fa	54.3	3.35	26.67	3179766	6984
ERR1713372_bin.22.fa	53.43	5.28	27.27	1102728	1612
ERR1713372_bin.23.fa	59.47	0.94	87.5	1510218	3596
ERR1713372_bin.24.fa	72.65	6.82	68.42	1923950	3390
ERR1713372_bin.25.fa	57.05	1.72	0	2198588	6441
ERR1713372_bin.26.fa	66.89	9.24	69.53	2733897	2985
ERR1713372_bin.27.fa	63.31	9.12	17.31	1395879	2136
ERR1713372_bin.28.fa	51.88	9.14	40	1405346	1798
ERR1713372_bin.3.fa	74.74	6.6	15.79	1590498	2576
ERR1713372_bin.4.fa	75.47	3.23	12.5	1728184	2737
ERR1713372_bin.5.fa	78.73	2.45	50	2174276	3749
ERR1713372_bin.6.fa	58.54	7.05	60	2280631	6066
ERR1713372_bin.7.fa	87.48	2.89	77.78	1784599	5614
ERR1713372_bin.8.fa	55.52	8.62	100	1703717	2667
ERR1713372_bin.9.fa	65.84	4.28	60	3097125	4133
ERR1713373_bin.1.fa	89.27	2.01	62.5	1862787	7132
ERR1713373_bin.10.fa	93.45	5.24	45	1986257	6254
ERR1713373_bin.11.fa	83.37	3.22	72.73	2087167	5928
ERR1713373_bin.12.fa	54.2	2.94	41.67	1762262	1564
ERR1713373_bin.13.fa	50.35	0.68	0	1374023	1764
ERR1713373_bin.14.fa	78.5	3.9	13.33	1687484	3692
ERR1713373_bin.3.fa	96.72	6.1	62.5	1673969	5472
ERR1713373_bin.4.fa	84.2	2.3	20	1624658	3813
ERR1713373_bin.5.fa	97.19	2.81	100	1467576	8205
ERR1713373_bin.6.fa	67.88	2.72	33.33	1330664	3234
ERR1713373_bin.9.fa	86.83	2.49	91.67	2258207	4282
ERR1713374_bin.1.fa	59.06	3.53	23.08	1198193	1575
ERR1713374_bin.10.fa	62.37	4.33	33.33	1966564	1813
ERR1713374_bin.11.fa	86.52	4.33	88.24	2138525	4301
ERR1713374_bin.12.fa	82.55	0.38	57.14	1351375	8418
ERR1713374_bin.13.fa	93.02	1.01	28.57	1776306	21183
ERR1713374_bin.14.fa	72.22	2.72	20	1734273	2168
ERR1713374_bin.15.fa	95.47	2.04	57.14	1755708	8638
ERR1713374_bin.16.fa	57.81	5.55	37.5	1230585	5729
ERR1713374_bin.17.fa	65.39	2.09	35.9	2659717	1971
ERR1713374_bin.18.fa	70.29	3.09	22.22	2226101	2151
ERR1713374_bin.19.fa	91.29	1.47	20	1773581	5483
ERR1713374_bin.20.fa	97.01	1.18	100	1964858	30873
ERR1713375_bin.2.fa	77.41	3.35	52.63	1946948	4843
ERR1713375_bin.23.fa	59.07	3.69	77.78	1113123	3910
ERR1713375_bin.24.fa	83.94	1.75	37.5	1562281	7553
ERR1713375_bin.25.fa	58.52	3.5	71.43	1937889	4395
ERR1713375_bin.26.fa	94.34	7.68	90.91	1997674	3317
ERR1713375_bin.27.fa	91.14	3.48	40	2065310	3400
ERR1713375_bin.28.fa	74.21	6.06	85.71	2034532	1639
ERR1713375_bin.29.fa	92.13	1.53	83.33	1803332	14245
ERR1713375_bin.3.fa	75.02	4.51	75	1896824	2126
ERR1713375_bin.30.fa	58.19	1.88	80	1632483	1667
ERR1713375_bin.4.fa	51.22	3.12	62.96	1472110	1717
ERR1713375_bin.5.fa	86.63	4.59	100	1242786	5549
ERR1713375_bin.6.fa	95.92	1.46	50	1786198	8713
ERR1713375_bin.7.fa	56.03	9.48	33.33	3386034	3687
ERR1713375_bin.8.fa	88.04	4.32	87.5	2260650	4644
ERR1713375_bin.9.fa	91.72	4.35	66.67	1696165	10333
ERR1713376_bin.1.fa	91.6	1.32	75	1878480	10036
ERR1713376_bin.10.fa	96.21	3.43	71.43	1979497	10225
ERR1713376_bin.11.fa	50.24	1.85	53.33	1335539	1617
ERR1713376_bin.12.fa	70.83	1.38	75	1881584	4857
ERR1713376_bin.13.fa	55.52	1.72	0	1922530	3840
ERR1713376_bin.14.fa	54.1	7.62	50	1576980	1513
ERR1713376_bin.15.fa	72.7	3.18	86.36	1989029	3587
ERR1713376_bin.16.fa	90.73	2.42	71.43	1715641	8797
ERR1713376_bin.17.fa	74.82	3.03	16.67	1843754	2489
ERR1713376_bin.18.fa	84.66	2.31	28.57	3330113	4272
ERR1713376_bin.19.fa	51.72	0	0	626925	8996
ERR1713376_bin.2.fa	96.34	4.77	77.78	1642475	12021
ERR1713376_bin.20.fa	53.46	6.5	45.45	1036692	1520
ERR1713376_bin.21.fa	72.53	4.23	100	1941335	5138
ERR1713376_bin.22.fa	98.52	0.34	50	4220814	447390
ERR1713376_bin.23.fa	96.83	3.63	77.78	1903650	9653
ERR1713376_bin.24.fa	68.1	0	0	1670777	3020
ERR1713376_bin.25.fa	93.09	1.35	80	3765370	7952
ERR1713376_bin.26.fa	68.97	0	0	1705726	2869
ERR1713376_bin.27.fa	98.98	0	0	2183214	28790
ERR1713376_bin.28.fa	57.92	5.17	100	3239152	5772
ERR1713376_bin.29.fa	90.16	1.98	100	2245500	9516
ERR1713376_bin.3.fa	97.75	1.28	50	2019939	45250
ERR1713376_bin.30.fa	98.5	6.74	75	3783666	10672
ERR1713376_bin.31.fa	86.79	0.63	50	2155706	7202
ERR1713376_bin.32.fa	80.68	3.71	43.75	2391083	5952
ERR1713376_bin.33.fa	75.86	1.72	100	2580945	6804
ERR1713376_bin.34.fa	59.67	2.76	30.77	1964358	3249
ERR1713376_bin.35.fa	55.33	1.72	0	1283824	2196
ERR1713376_bin.36.fa	50.77	0.26	50	1008544	1761
ERR1713376_bin.37.fa	54.75	8.77	40	1367651	1825
ERR1713376_bin.38.fa	57.1	0.7	0	1270180	2162
ERR1713376_bin.39.fa	51.33	6.9	50	1509522	2082
ERR1713376_bin.40.fa	64.55	2.38	42.86	1857287	2779
ERR1713376_bin.41.fa	61.94	2.54	50	1219739	2029
ERR1713376_bin.6.fa	99.89	0	0	2276167	185363
ERR1713378_bin.2.fa	66.74	6.82	75	1802621	3741
ERR1713378_bin.20.fa	69.09	1.5	60	1513146	3566
ERR1713378_bin.21.fa	72.49	3.99	55.56	1359151	2601
ERR1713378_bin.23.fa	59.39	1.55	100	1031670	5684
ERR1713378_bin.24.fa	65.89	6.92	78.57	1164479	3039
ERR1713378_bin.25.fa	58.77	1.54	0	1167880	2076
ERR1713378_bin.26.fa	100	1.53	66.67	3656220	23031
ERR1713378_bin.27.fa	93.24	4.08	0	2826067	28622
ERR1713378_bin.28.fa	88.46	3.88	52.38	1679269	9031
ERR1713378_bin.29.fa	79.03	5.95	74.07	1923159	4722
ERR1713378_bin.3.fa	69.66	0	0	2327185	7354
ERR1713378_bin.30.fa	96.61	1.69	0	1542077	20889
ERR1713378_bin.31.fa	52.24	2.52	66.67	1012165	1571
ERR1713378_bin.32.fa	96.73	0.79	100	2937046	11317
ERR1713378_bin.33.fa	71.24	3.28	43.48	1933312	3234
ERR1713378_bin.34.fa	86.2	1.51	20	2665283	6067
ERR1713378_bin.35.fa	70.07	7.81	26.09	1802932	1723
ERR1713378_bin.36.fa	50.79	2.25	38.46	1312534	9809
ERR1713378_bin.37.fa	93.79	6.92	85.71	2372850	5049
ERR1713378_bin.38.fa	50.98	3.8	88.89	1449525	5415
ERR1713378_bin.39.fa	75.56	4.88	85.71	1736522	7518
ERR1713378_bin.4.fa	72.05	3.58	10	2989319	3872
ERR1713378_bin.40.fa	54.31	0	0	2739521	17311
ERR1713378_bin.41.fa	85.21	0.84	33.33	2029292	4472
ERR1713378_bin.42.fa	50.02	1.55	0	1548607	1684
ERR1713378_bin.43.fa	51.57	8.31	34.48	1334673	1411
ERR1713378_bin.44.fa	59.63	6.58	25	1792885	1633
ERR1713378_bin.45.fa	50.02	3.53	40	1793951	2374
ERR1713378_bin.46.fa	64.91	4.24	0	2496335	1822
ERR1713378_bin.5.fa	67.48	2.92	33.33	1397879	2013
ERR1713378_bin.6.fa	94.45	3.81	50	2475833	36892
ERR1713378_bin.7.fa	94.07	3.85	40	2918437	3522
ERR1713378_bin.8.fa	87.37	3.67	92.86	2359113	6213
ERR1713378_bin.9.fa	70.51	4.81	61.11	2743285	3898
ERR1713379_bin.1.fa	95	1.67	0	3113417	17541
ERR1713379_bin.2.fa	53.83	1.65	100	752280	2154
ERR1713379_bin.3.fa	55.83	1.29	0	1427493	2664
ERR1713379_bin.4.fa	50.54	5.77	0	1477915	1614
ERR1713379_bin.5.fa	51.99	8.01	11.11	1303388	1487
ERR1713379_bin.6.fa	67.19	5.34	53.33	1467586	2558
ERR1713379_bin.7.fa	87.63	0.06	0	1751879	6348
ERR1713379_bin.8.fa	54.91	8.82	0	1977829	1465
ERR1713380_bin.10.fa	86.2	1.28	61.54	1585574	14344
ERR1713380_bin.11.fa	80.32	5.72	18.75	1508923	3491
ERR1713380_bin.12.fa	72.41	0	0	1520828	5573
ERR1713380_bin.13.fa	57.08	3.14	26.67	2301582	11718
ERR1713380_bin.14.fa	86.63	3.83	77.78	2350213	6444
ERR1713380_bin.15.fa	57.46	4.81	18.75	1257690	3693
ERR1713380_bin.16.fa	73.84	3.34	30	3123499	3760
ERR1713380_bin.17.fa	59.02	0.53	33.33	1036055	1905
ERR1713380_bin.18.fa	52.78	6.28	26.92	1916755	3131
ERR1713381_bin.2.fa	82.15	4.91	88.24	2255317	6560
ERR1713381_bin.22.fa	82.93	5.69	58.82	1711773	2716
ERR1713381_bin.23.fa	95.25	4.48	90	1807432	7204
ERR1713381_bin.24.fa	86.62	5.01	28.57	1770851	9750
ERR1713381_bin.25.fa	83.72	7.66	77.78	2219904	2000
ERR1713381_bin.26.fa	92.37	2.13	42.86	1567219	8848
ERR1713381_bin.27.fa	88.03	2.34	37.5	1964378	4863
ERR1713381_bin.28.fa	70	1.9	85.71	1458421	7041
ERR1713381_bin.29.fa	93.84	2.7	33.33	2326837	10378
ERR1713381_bin.3.fa	94.71	0.28	0	2647239	10814
ERR1713381_bin.30.fa	81.19	4.38	44.44	2228532	3441
ERR1713381_bin.32.fa	62.22	1.7	70	1285234	4938
ERR1713381_bin.33.fa	71.76	5.99	85	1586346	1945
ERR1713381_bin.34.fa	75.82	3.45	66.67	1642038	13974
ERR1713381_bin.35.fa	58.09	6.74	0	564410	6166
ERR1713381_bin.36.fa	91.5	3.14	37.5	1998490	5502
ERR1713381_bin.37.fa	69.13	1.59	0	2083674	4069
ERR1713381_bin.38.fa	97.9	3.08	85.71	2487596	5708
ERR1713381_bin.39.fa	78.79	4.42	50	1903119	5139
ERR1713381_bin.4.fa	64.73	4.75	44.44	1527351	6374
ERR1713381_bin.40.fa	89.9	2.3	50	2168708	36137
ERR1713381_bin.41.fa	52.68	1.9	80	1094769	2554
ERR1713381_bin.42.fa	60.34	1.72	100	2368410	6312
ERR1713381_bin.43.fa	95.57	0.72	66.67	1602247	7915
ERR1713381_bin.44.fa	50.88	7.02	0	2058601	3902
ERR1713381_bin.45.fa	67.75	2.86	41.67	1391184	2033
ERR1713381_bin.46.fa	61.84	4.02	50	1179507	7974
ERR1713381_bin.47.fa	58.89	6.9	33.33	1830937	3663
ERR1713381_bin.48.fa	63.08	2.13	14.29	2084188	5020
ERR1713381_bin.49.fa	64.66	1.72	0	1820325	7947
ERR1713381_bin.50.fa	81.07	3.17	75	1490996	5197
ERR1713381_bin.52.fa	82.46	4.35	50	1965298	7793
ERR1713381_bin.53.fa	74.21	2.45	0	1382191	3939
ERR1713381_bin.54.fa	83.06	2.9	15.38	1542772	2995
ERR1713381_bin.55.fa	73.43	5.75	66.67	1484358	4409
ERR1713381_bin.56.fa	99.35	3.92	57.14	2416593	12187
ERR1713381_bin.58.fa	59.39	0	0	1768754	2367
ERR1713381_bin.59.fa	52.67	2.38	92.31	1106552	10438
ERR1713381_bin.6.fa	75.75	4.42	75	1429024	4010
ERR1713381_bin.60.fa	52.53	0.61	50	1411350	6928
ERR1713381_bin.61.fa	50.72	7.3	14.29	640395	4873
ERR1713381_bin.62.fa	79.6	2.66	54.55	2129189	2484
ERR1713381_bin.63.fa	68.06	4.58	9.09	1339150	2313
ERR1713381_bin.65.fa	55.1	1.12	66.67	557874	2491
ERR1713381_bin.66.fa	67.32	3.48	0	1605855	3196
ERR1713381_bin.67.fa	73.88	1.24	40	1631942	3326
ERR1713381_bin.68.fa	63.16	5.02	70	1261882	5166
ERR1713381_bin.7.fa	65.44	4.62	16.67	1375524	4762
ERR1713381_bin.8.fa	77.27	1.27	0	1656641	4923
ERR1713381_bin.9.fa	82.31	3.73	80	2001183	4875
ERR1713382_bin.1.fa	57.91	1	75	1280995	5274
ERR1713382_bin.10.fa	55.67	1.93	88.89	1446732	3016
ERR1713382_bin.11.fa	53.35	1.79	57.14	1222835	1774
ERR1713382_bin.12.fa	67.55	7.76	80	2551564	1955
ERR1713382_bin.13.fa	58.97	1.72	100	2690936	14989
ERR1713382_bin.14.fa	65.62	6.14	52.63	2306094	1923
ERR1713382_bin.15.fa	53.78	5.17	25	1872031	6605
ERR1713382_bin.16.fa	80.29	0	0	1344655	9690
ERR1713382_bin.17.fa	54.73	1.15	100	1104957	4670
ERR1713382_bin.18.fa	67.24	7.76	100	2581116	9519
ERR1713382_bin.19.fa	58.97	0	0	2547144	6308
ERR1713382_bin.20.fa	76.63	2.62	91.67	2281986	8174
ERR1713382_bin.21.fa	58.55	4.59	23.53	1150998	1902
ERR1713382_bin.22.fa	73.48	2.67	55.56	1246164	3415
ERR1713382_bin.24.fa	64.6	3.29	10	1280154	1887
ERR1713382_bin.25.fa	62.24	0	0	1932066	3873
ERR1713383_bin.1.fa	83.15	1.64	0	2314970	6321
ERR1713383_bin.2.fa	65.96	6.17	61.11	1656758	1894
ERR1713383_bin.20.fa	77.46	8.35	92.59	2153046	3011
ERR1713383_bin.22.fa	86.8	3.43	56.25	2142059	7643
ERR1713383_bin.23.fa	80.93	4.63	42.86	1539176	5094
ERR1713383_bin.24.fa	60.44	3.33	0	1066290	3113
ERR1713383_bin.25.fa	73.34	0.31	50	1832703	3933
ERR1713383_bin.26.fa	65.68	3.84	50	2165528	4002
ERR1713383_bin.27.fa	90.1	1.66	50	1664862	7751
ERR1713383_bin.28.fa	92.13	8.81	83.33	1669814	6074
ERR1713383_bin.29.fa	84.7	2.95	50	2186189	2933
ERR1713383_bin.3.fa	79.74	3.54	50	1429632	4491
ERR1713383_bin.30.fa	96.65	0.3	0	2154943	221203
ERR1713383_bin.31.fa	50.46	1.34	25	954200	2708
ERR1713383_bin.32.fa	52.33	0.34	0	1373918	2612
ERR1713383_bin.33.fa	52.7	7.76	14.29	1157437	1828
ERR1713383_bin.34.fa	56.21	6.9	75	1064702	4821
ERR1713383_bin.35.fa	65.75	1.12	100	1838240	6520
ERR1713383_bin.36.fa	80.14	3.92	53.57	2019862	4561
ERR1713383_bin.37.fa	98.92	0.54	0	2594452	84855
ERR1713383_bin.38.fa	81.75	4.32	77.78	2291507	3320
ERR1713383_bin.39.fa	56.78	6.9	11.63	1656217	1736
ERR1713383_bin.4.fa	56.93	1.43	75	540994	3915
ERR1713383_bin.40.fa	95.92	3.8	100	1840741	7707
ERR1713383_bin.41.fa	50.86	2.59	100	983440	4473
ERR1713383_bin.42.fa	80.44	0.85	0	3001667	12854
ERR1713383_bin.43.fa	57.71	1.51	0	1977882	2006
ERR1713383_bin.44.fa	81.97	2.83	20	1515760	4636
ERR1713383_bin.45.fa	79.84	3.52	76	2158418	2865
ERR1713383_bin.46.fa	60.85	2.1	22.22	1347605	2888
ERR1713383_bin.47.fa	83.48	8.2	83.33	1598951	4713
ERR1713383_bin.48.fa	52.04	7.27	55.56	3652931	2285
ERR1713383_bin.49.fa	71.05	0	0	391315	18753
ERR1713383_bin.5.fa	66.67	0	0	1678173	5292
ERR1713383_bin.50.fa	52.2	3.42	75	614366	5789
ERR1713383_bin.51.fa	66.97	0.1	100	1755709	3049
ERR1713383_bin.53.fa	77.07	3.45	50	3023128	8498
ERR1713383_bin.54.fa	87.57	8.31	93.33	2771248	48462
ERR1713383_bin.55.fa	64.72	2.36	25	1700032	2852
ERR1713383_bin.56.fa	56.01	2.35	0	1076374	2051
ERR1713383_bin.58.fa	56.85	4.02	8.33	1515701	1854
ERR1713383_bin.59.fa	57.56	2.95	0	1438708	2020
ERR1713383_bin.6.fa	56.23	0.67	0	1195577	2789
ERR1713383_bin.60.fa	50.16	4.31	21.74	1449348	1483
ERR1713383_bin.7.fa	72.6	2.92	28.57	1837876	3813
ERR1713383_bin.8.fa	93.03	2.02	66.67	1910000	8700
ERR1713383_bin.9.fa	55.02	8.07	26.92	1295779	1529
ERR1713384_bin.1.fa	96.3	7.12	40	1766733	9604
ERR1713384_bin.10.fa	76.21	1.9	25	1472614	4697
ERR1713384_bin.11.fa	60.8	1.72	0	1226789	3306
ERR1713384_bin.12.fa	88.55	1.32	50	2236513	9954
ERR1713384_bin.13.fa	55.54	0.34	0	1118485	1849
ERR1713384_bin.14.fa	53.45	4.12	0	2558312	3275
ERR1713384_bin.15.fa	55.64	1.72	100	748408	3984
ERR1713384_bin.16.fa	80.64	4.82	81.82	1557264	3772
ERR1713384_bin.17.fa	53.22	1.75	100	1157718	14695
ERR1713384_bin.18.fa	83.14	2.91	92.31	3588907	5614
ERR1713384_bin.19.fa	62.85	4.47	100	1534759	1950
ERR1713384_bin.20.fa	76.8	3.04	60	2548931	3855
ERR1713384_bin.21.fa	56.48	0.86	100	392500	4537
ERR1713384_bin.22.fa	88.35	4.21	81.25	1941314	8104
ERR1713384_bin.23.fa	71.67	0	0	1298189	5539
ERR1713384_bin.24.fa	59.4	7.92	18.92	953967	1382
ERR1713384_bin.25.fa	69.65	4.24	12.5	2172356	5539
ERR1713384_bin.4.fa	98.69	2.42	87.5	1727382	9340
ERR1713384_bin.42.fa	50.34	1.72	100	2100504	4819
ERR1713384_bin.43.fa	81.2	4.08	31.82	1864201	12397
ERR1713384_bin.44.fa	85.13	0	0	2146806	3485
ERR1713384_bin.45.fa	95.95	2.35	50	2475289	25687
ERR1713384_bin.46.fa	64.27	4.79	19.51	2241024	4818
ERR1713384_bin.47.fa	78.32	2.57	20	2485998	4195
ERR1713384_bin.48.fa	87.1	0	0	1505610	7659
ERR1713384_bin.49.fa	85.79	1.72	100	1742202	9788
ERR1713384_bin.5.fa	61.06	1.76	50	1606406	4715
ERR1713384_bin.50.fa	85.75	6.14	18.18	5144164	10326
ERR1713384_bin.51.fa	82.31	6.21	84.85	2275759	4362
ERR1713384_bin.52.fa	76.22	0	0	1007180	11738
ERR1713384_bin.53.fa	92.87	3.31	91.67	2099439	5773
ERR1713384_bin.54.fa	91.34	4.34	50	1806771	14511
ERR1713384_bin.55.fa	56.6	5.41	25	728950	6991
ERR1713384_bin.56.fa	94.44	4.98	90	2247479	5941
ERR1713384_bin.57.fa	66.74	7.69	32.26	1507816	4501
ERR1713384_bin.58.fa	77.82	6.2	90	2059932	3413
ERR1713384_bin.59.fa	51.72	5.17	0	1609876	3425
ERR1713384_bin.6.fa	63.85	1.01	60	1415901	7292
ERR1713384_bin.60.fa	79.52	4.04	80	2498024	3866
ERR1713384_bin.62.fa	54.22	5.13	63.64	763953	3417
ERR1713384_bin.64.fa	51.24	5.48	23.08	1898681	4794
ERR1713384_bin.65.fa	97.83	6.21	78.57	3995038	4669
ERR1713384_bin.66.fa	77.61	3.77	60	1510624	3046
ERR1713384_bin.67.fa	56.94	2.92	85.71	1177403	2821
ERR1713384_bin.68.fa	84.01	1.65	77.78	1531625	5923
ERR1713384_bin.69.fa	81.08	2.85	33.33	1385339	5209
ERR1713384_bin.7.fa	91.56	4.11	75	2283751	8871
ERR1713384_bin.70.fa	61.56	4.39	66.67	1630615	1970
ERR1713384_bin.71.fa	98.2	0.3	100	1763725	20343
ERR1713384_bin.72.fa	51.72	1.72	100	1906539	3731
ERR1713384_bin.73.fa	96.27	2.11	60	2343347	14455
ERR1713384_bin.74.fa	85.02	1.53	25	2102121	5874
ERR1713384_bin.75.fa	92.11	4.25	72.22	1659645	9437
ERR1713384_bin.77.fa	91.68	1.4	0	2106387	10049
ERR1713384_bin.78.fa	91.39	8.07	76.47	2334800	4085
ERR1713384_bin.79.fa	54.7	7.12	0	1322764	1318
ERR1713384_bin.8.fa	87.44	2.02	100	1651508	8977
ERR1713384_bin.80.fa	56.7	4.82	52.94	1928732	3982
ERR1713384_bin.81.fa	61.76	1.25	66.67	1620827	2558
ERR1713384_bin.82.fa	54.03	2.63	28.57	1655109	1815
ERR1713384_bin.84.fa	57.05	5.17	100	2974980	1881
ERR1713384_bin.9.fa	84.92	2.49	66.67	2683965	8190
ERR1713385_bin.10.fa	94.65	4.61	81.82	1991035	5378
ERR1713385_bin.11.fa	55.33	2.59	100	1513385	1643
ERR1713385_bin.12.fa	64.14	4.31	100	1779151	3618
ERR1713385_bin.13.fa	96.35	1.61	57.14	2195242	15907
ERR1713385_bin.14.fa	63.79	2	33.33	1061241	2470
ERR1713385_bin.15.fa	78.12	2.96	100	1530555	3722
ERR1713385_bin.4.fa	54.78	1.72	100	1939707	2661
ERR1713385_bin.47.fa	64.7	8.53	14.29	1879266	2251
ERR1713385_bin.48.fa	66.65	1.69	0	1060770	2124
ERR1713385_bin.49.fa	52.6	1.79	0	1508912	2089
ERR1713385_bin.5.fa	54.29	5.17	100	1458146	3292
ERR1713385_bin.50.fa	60.4	4.46	14.29	1438854	1971
ERR1713385_bin.6.fa	76.24	3.31	61.54	2010368	4044
ERR1713385_bin.7.fa	94.28	3.88	37.5	1751572	5536
ERR1713385_bin.8.fa	66.41	0.59	0	1763723	2601
ERR1713385_bin.9.fa	69.37	4.25	66.67	1631306	2429
ERR1713386_bin.1.fa	91.92	1.73	88.89	2389332	13298
ERR1713386_bin.10.fa	67.18	2.76	36.36	1399729	2141
ERR1713386_bin.11.fa	93.28	4.55	71.43	1694703	5019
ERR1713386_bin.12.fa	48.97	5.23	66.67	932376	1636
ERR1713386_bin.13.fa	89.13	3.16	80	2506669	8082
ERR1713386_bin.14.fa	64.13	0.69	0	1284744	5390
ERR1713386_bin.15.fa	76.1	0.91	0	1954816	3320
ERR1713386_bin.17.fa	97.02	0.89	100	3002402	9575
ERR1713386_bin.18.fa	90.51	6.71	95.45	2015698	2100
ERR1713386_bin.19.fa	80.9	2.95	63.64	3063553	5680
ERR1713386_bin.2.fa	67.62	0.95	0	1164265	4263
ERR1713386_bin.20.fa	73.64	3.59	44.44	1551444	2217
ERR1713386_bin.21.fa	85.74	3.7	100	2210379	5782
ERR1713386_bin.22.fa	97.63	0	0	3117047	158604
ERR1713386_bin.23.fa	79.87	1.67	60	1597795	10857
ERR1713386_bin.24.fa	55.24	3.18	0	1523674	4016
ERR1713386_bin.25.fa	94.53	1.36	66.67	1638545	18776
ERR1713386_bin.26.fa	88.73	4.27	40	2151216	8658
ERR1713386_bin.27.fa	51.02	0	0	2037024	5324
ERR1713386_bin.28.fa	62.7	0.86	0	1889521	2680
ERR1713386_bin.29.fa	83.91	1.22	16.67	2047798	5181
ERR1713386_bin.30.fa	68.61	3.07	54.55	1455751	2407
ERR1713386_bin.32.fa	53.37	0.96	50	1448178	2009
ERR1713386_bin.33.fa	57.64	0.84	0	1464723	1975
ERR1713386_bin.4.fa	82.57	2.68	58.82	2100953	6056
ERR1713386_bin.5.fa	55.25	3.45	0	1345965	4154
ERR1713386_bin.6.fa	94.72	0.94	50	2336479	25300
ERR1713386_bin.7.fa	83.7	3.16	54.55	1465633	12943
ERR1713386_bin.8.fa	52.72	4.86	36.36	1001500	1786
ERR1713386_bin.9.fa	53.95	4.66	75	2998080	7252
ERR1713387_bin.10.fa	59.68	0.66	0	2281828	3809
ERR1713387_bin.11.fa	75	1.72	0	2643857	9001
ERR1713387_bin.12.fa	82.33	2.61	0	2322913	3443
ERR1713387_bin.13.fa	87.51	1.17	66.67	1709011	16248
ERR1713387_bin.14.fa	75.34	5.8	61.54	1776413	1827
ERR1713387_bin.15.fa	92.86	1.79	100	1715326	8555
ERR1713387_bin.16.fa	74.2	1.81	85.71	1544038	6810
ERR1713388_bin.1.fa	66.38	1.72	100	2433429	4215
ERR1713388_bin.16.fa	74.16	7.13	80	1350199	4047
ERR1713388_bin.17.fa	51.41	5.65	21.43	1247135	1627
ERR1713388_bin.18.fa	78.99	2.04	100	1922023	4672
ERR1713388_bin.19.fa	85.6	4.15	62.5	2988117	23280
ERR1713388_bin.2.fa	54.31	0.86	0	1029035	2831
ERR1713388_bin.20.fa	84.43	4.47	61.9	3364530	2629
ERR1713388_bin.21.fa	71.75	1.64	36.36	1227080	5343
ERR1713388_bin.22.fa	87.33	1.53	57.14	1484040	10668
ERR1713388_bin.23.fa	62.93	3.45	100	2095596	3885
ERR1713388_bin.25.fa	88.54	5.11	100	1333518	7610
ERR1713388_bin.26.fa	78.29	2.26	83.33	1492069	5492
ERR1713388_bin.27.fa	65.86	1.72	100	1778925	7599
ERR1713388_bin.28.fa	60.63	2.68	33.33	1389559	2043
ERR1713388_bin.29.fa	85.07	4.12	91.67	1961655	6788
ERR1713388_bin.3.fa	78.4	2.65	58.33	2480758	12387
ERR1713388_bin.31.fa	88.43	1.27	57.14	1674500	15065
ERR1713388_bin.32.fa	63.49	6.5	50	1625848	1836
ERR1713388_bin.4.fa	51.44	0	0	2462082	4776
ERR1713388_bin.5.fa	64.13	2.65	50	902607	4596
ERR1713388_bin.6.fa	68.17	0.8	100	986563	2357
ERR1713388_bin.7.fa	58.08	5.66	32.35	2093014	3732
ERR1713388_bin.8.fa	58.19	0.63	0	1877414	4187
ERR1713388_bin.9.fa	54.46	3.57	100	1566252	4787
ERR1713389_bin.1.fa	87.64	1	75	1476294	8991
ERR1713389_bin.10.fa	57.93	3.35	82.61	2105706	1763
ERR1713389_bin.11.fa	68.6	5.05	6.9	2252138	3937
ERR1713389_bin.12.fa	88.14	1.63	25	1636957	4824
ERR1713389_bin.13.fa	92.22	1.15	0	2467283	28426
ERR1713389_bin.14.fa	59.23	2.78	44.44	1120458	2262
ERR1713389_bin.15.fa	86.52	3.04	77.78	3120491	5467
ERR1713389_bin.16.fa	68.73	8.62	100	2149588	3539
ERR1713389_bin.17.fa	62.3	4.58	56	1865725	1620
ERR1713389_bin.18.fa	68.7	2.51	69.23	1575002	4673
ERR1713389_bin.19.fa	87.51	4.26	28.57	1913732	4642
ERR1713389_bin.2.fa	63.13	2.92	62.5	1055795	5581
ERR1713389_bin.20.fa	72.26	3.51	27.27	1373471	3847
ERR1713389_bin.21.fa	66.93	4.5	21.05	1928158	6147
ERR1713389_bin.22.fa	82.64	5.57	86.67	2484934	3190
ERR1713389_bin.23.fa	91.46	2.49	69.23	1880026	8701
ERR1713389_bin.24.fa	64.9	3.57	19.05	2332149	2071
ERR1713389_bin.25.fa	94.09	2.44	66.67	1919061	16505
ERR1713389_bin.26.fa	70.69	0	0	1706226	5689
ERR1713389_bin.27.fa	58.83	0	0	1380006	2982
ERR1713389_bin.28.fa	63.18	1.75	72.73	1663647	3901
ERR1713389_bin.29.fa	84.16	2.67	71.43	1585543	6338
ERR1713389_bin.3.fa	67.1	5.38	31.25	3263229	4654
ERR1713389_bin.30.fa	52.98	4.05	25	1101417	2003
ERR1713389_bin.31.fa	76.19	2.4	16.67	1473871	2686
ERR1713389_bin.32.fa	55.04	0.85	20	950250	2139
ERR1713389_bin.4.fa	61.21	2.59	50	2821941	5471
ERR1713389_bin.5.fa	63.48	6.78	84.21	1248091	2716
ERR1713389_bin.6.fa	66.32	6.03	25	3124410	3847
ERR1713389_bin.7.fa	76.78	4.08	14.29	1871068	2778
ERR1713389_bin.8.fa	79.54	2.43	73.33	2016974	6542
ERR1713389_bin.9.fa	75.17	5.01	75	2534039	4023
ERR1713390_bin.10.fa	71.62	2.21	33.33	1677961	2421
ERR1713390_bin.11.fa	62.68	3.47	78.57	2280131	3105
ERR1713390_bin.12.fa	68.52	1	50	1297305	5370
ERR1713390_bin.13.fa	95.76	3.67	16.67	2291320	14610
ERR1713390_bin.3.fa	84.94	3.37	75	1586784	6014
ERR1713390_bin.34.fa	90.13	4.43	86.67	3042601	6885
ERR1713390_bin.35.fa	78.89	4.15	55.56	1643233	3636
ERR1713390_bin.36.fa	53.96	0.95	100	1080530	3477
ERR1713390_bin.37.fa	84.25	2	33.33	1506878	2697
ERR1713390_bin.38.fa	86.22	2.36	11.11	2115821	4722
ERR1713390_bin.39.fa	87.23	5.6	64.29	1637393	2116
ERR1713390_bin.4.fa	69.7	4.6	65	1596734	2684
ERR1713390_bin.40.fa	86.2	2.45	0	2072192	8287
ERR1713390_bin.41.fa	52.56	8.42	17.65	1933980	4324
ERR1713390_bin.42.fa	55.34	1.72	100	2250951	4137
ERR1713390_bin.43.fa	87.91	0	0	1709798	39236
ERR1713390_bin.44.fa	90.47	3.7	54.55	2163022	5719
ERR1713390_bin.45.fa	83.63	2.91	62.5	2353319	3978
ERR1713390_bin.46.fa	51.72	4.15	0	1168042	1783
ERR1713390_bin.47.fa	70.42	0.67	50	1121326	3734
ERR1713390_bin.48.fa	96.43	0.74	0	2017050	16783
ERR1713390_bin.49.fa	92.01	0	0	2377146	6325
ERR1713390_bin.5.fa	67.82	0	0	3466796	3895
ERR1713390_bin.50.fa	92.33	2.78	62.5	2305404	7244
ERR1713390_bin.51.fa	92.16	2.97	66.67	3284830	9119
ERR1713390_bin.52.fa	78.33	3.34	50	2038261	2972
ERR1713390_bin.53.fa	92.72	0.71	50	1843649	18311
ERR1713390_bin.54.fa	93.21	1.48	0	2745188	9217
ERR1713390_bin.56.fa	75.64	6.59	90.91	2048582	3142
ERR1713390_bin.57.fa	65.76	5.62	18.75	2029402	3169
ERR1713390_bin.58.fa	57.85	8	6.67	998081	1751
ERR1713390_bin.59.fa	96.36	4.81	91.67	1765306	5234
ERR1713390_bin.6.fa	90.71	2.73	40	2297225	12897
ERR1713390_bin.60.fa	73.73	4.74	47.37	2476658	3683
ERR1713390_bin.61.fa	95.12	5.37	62.5	1393056	12623
ERR1713390_bin.62.fa	50.25	7.4	0	1242768	1468
ERR1713390_bin.63.fa	54.12	1.86	25	1505420	2049
ERR1713390_bin.64.fa	81.16	1.1	83.33	1501505	11460
ERR1713390_bin.65.fa	86.9	0	0	1597992	8064
ERR1713390_bin.66.fa	58.16	3.63	31.91	1412623	1876
ERR1713390_bin.67.fa	55.72	0.63	33.33	1756631	2169
ERR1713390_bin.7.fa	78.9	2.95	83.33	1600201	5197
ERR1713390_bin.8.fa	72.41	4.31	66.67	1637119	3510
ERR1713390_bin.9.fa	92.63	4.78	78.57	2396308	5765
ERR1713391_bin.1.fa	80.69	3.61	42.86	1866867	7378
ERR1713391_bin.10.fa	74.07	5.72	50	1775488	4899
ERR1713391_bin.11.fa	60.18	2.03	43.75	1877144	4483
ERR1713391_bin.12.fa	60.18	0.11	100	674609	4900
ERR1713391_bin.13.fa	50	0.1	0	920932	2598
ERR1713391_bin.14.fa	63.79	0.86	100	1974575	3574
ERR1713391_bin.15.fa	91.23	3.33	83.33	1904224	9339
ERR1713391_bin.16.fa	75.45	6.08	35.48	3443018	10253
ERR1713391_bin.17.fa	51.72	8.62	42.86	2512239	4810
ERR1713391_bin.18.fa	74.49	3.06	80	2072072	4343
ERR1713391_bin.19.fa	81.33	5.73	88.64	2255179	2907
ERR1713391_bin.48.fa	63.78	3.9	38.46	1560352	5358
ERR1713391_bin.49.fa	63.17	0.86	100	549229	10025
ERR1713391_bin.5.fa	74.77	1.48	33.33	1239375	3243
ERR1713391_bin.50.fa	61.79	4.53	57.14	1649185	4466
ERR1713391_bin.51.fa	67.44	1.59	100	1243660	4806
ERR1713391_bin.52.fa	57.79	5.33	60.87	968674	2116
ERR1713391_bin.53.fa	62.06	4.45	17.07	3033032	4834
ERR1713391_bin.54.fa	52.5	4.38	62.5	452784	6131
ERR1713391_bin.55.fa	55.81	6.79	7.41	1699392	1654
ERR1713391_bin.56.fa	92.13	2.17	80	1359344	6562
ERR1713391_bin.57.fa	73.04	1.69	100	2412934	3062
ERR1713391_bin.58.fa	96.5	1.46	28.57	2609726	11897
ERR1713391_bin.59.fa	87.29	0.73	33.33	1562841	4671
ERR1713391_bin.6.fa	86.05	6.4	32.14	2786976	11201
ERR1713391_bin.60.fa	63.53	2.15	0	3283965	3112
ERR1713391_bin.61.fa	53.76	0	0	837374	2041
ERR1713391_bin.62.fa	74.51	2.53	28.57	1957614	2897
ERR1713391_bin.63.fa	68.54	3.25	14.29	1520624	2133
ERR1713391_bin.64.fa	66.3	1.75	0	2245057	2075
ERR1713391_bin.7.fa	54.31	3.16	100	2904432	4022
ERR1713391_bin.8.fa	63.9	0.96	100	1147909	3814
ERR1713391_bin.9.fa	60.34	3.45	33.33	2596913	2528
ERR1713392_bin.1.fa	72.41	8.62	66.67	3217279	15769
ERR1713392_bin.10.fa	53.4	5.33	0	1204493	1706
ERR1713392_bin.11.fa	51.69	0.15	0	1253950	1868
ERR1713392_bin.12.fa	51.18	0	0	559520	3116
ERR1713392_bin.13.fa	76.15	0.79	40	1473957	7461
ERR1713392_bin.14.fa	58.55	3.98	5.26	2124713	3137
ERR1713392_bin.15.fa	73	0.68	100	1828767	2461
ERR1713392_bin.16.fa	82.88	6.19	47.62	1858394	6493
ERR1713392_bin.17.fa	72.53	0.92	83.33	2512292	3417
ERR1713392_bin.18.fa	60.67	4.22	26.67	1403246	1740
ERR1713392_bin.19.fa	95.55	1.29	25	2281855	11902
ERR1713392_bin.2.fa	79.15	9.65	20.83	1847303	3846
ERR1713392_bin.20.fa	61.88	5.17	66.67	1637627	4866
ERR1713392_bin.21.fa	76.73	2.07	20	1505582	3473
ERR1713392_bin.22.fa	54.81	3.45	100	1732324	3106
ERR1713392_bin.23.fa	82.43	7.11	73.91	2035157	7212
ERR1713392_bin.24.fa	64.37	4.59	61.11	2350623	1932
ERR1713392_bin.25.fa	52.59	7.76	40	2388284	4794
ERR1713392_bin.26.fa	95.51	4.04	100	1491260	9320
ERR1713392_bin.27.fa	86.21	2.92	76.92	2200503	5526
ERR1713392_bin.28.fa	80.91	4.74	46.43	2185454	2673
ERR1713392_bin.29.fa	54.92	0	0	1736941	3860
ERR1713392_bin.3.fa	56.11	1.72	100	1550675	4540
ERR1713392_bin.30.fa	73.07	4.98	92.31	1911613	3270
ERR1713392_bin.31.fa	61.41	1.79	0	1544079	2300
ERR1713392_bin.32.fa	53.22	4.42	60	1154361	1750
ERR1713392_bin.4.fa	83.61	3.92	77.78	2139276	2651
ERR1713392_bin.5.fa	82.45	0.58	66.67	1491427	8035
ERR1713392_bin.6.fa	95.25	4.22	50	1706437	5392
ERR1713392_bin.7.fa	81.54	7.24	60.87	3087171	5288
ERR1713392_bin.8.fa	53.39	6.9	80	1633641	12052
ERR1713392_bin.9.fa	81.83	0.18	100	1518225	6003
ERR1713393_bin.1.fa	50.16	8.62	100	4012813	3151
ERR1713393_bin.2.fa	98.28	0	0	1911449	58061
ERR1713393_bin.3.fa	52.94	7.94	83.02	1623451	1681
ERR1713393_bin.4.fa	52.77	7.03	77.27	2231094	1302
ERR1713393_bin.5.fa	92.38	3.19	47.37	3443619	37663
ERR1713393_bin.6.fa	58.97	0.86	100	2284694	5048
ERR1713393_bin.7.fa	97.27	1.84	83.33	2878155	36921
ERR1713394_bin.1.fa	69.51	1.58	0	1227573	2032
ERR1713394_bin.12.fa	97.14	0.93	40	3480529	46383
ERR1713394_bin.120.fa	77.74	2.7	14.29	1623410	3391
ERR1713394_bin.121.fa	75.5	5.26	25	1349395	15567
ERR1713394_bin.122.fa	79.4	2.96	50	1624909	5806
ERR1713394_bin.123.fa	89.12	2.67	20	2499088	4957
ERR1713394_bin.124.fa	63.01	3.76	12.5	2432862	2885
ERR1713394_bin.125.fa	53.51	7.02	100	6039029	5048
ERR1713394_bin.126.fa	57.71	2.69	25	1673463	2161
ERR1713394_bin.127.fa	61.52	1.85	20	1164956	2179
ERR1713394_bin.13.fa	55.68	3.98	33.33	1956475	3306
ERR1713394_bin.14.fa	96.88	0	0	3257157	36705
ERR1713394_bin.15.fa	91.35	5.45	85.19	2236181	8180
ERR1713394_bin.16.fa	50.86	1.72	0	1404363	5548
ERR1713394_bin.17.fa	84.83	5.64	50	2011149	14203
ERR1713394_bin.18.fa	72.85	7.13	100	2488332	2693
ERR1713394_bin.2.fa	56.03	0	0	1265851	42184
ERR1713394_bin.20.fa	92.32	5.11	58.33	4075159	14491
ERR1713394_bin.22.fa	94.49	1.62	25	1926193	18060
ERR1713394_bin.23.fa	86.75	8.8	64.71	1890112	7860
ERR1713394_bin.24.fa	69.22	3.57	50	1811167	7808
ERR1713394_bin.25.fa	98.92	2.96	12.5	4610171	48354
ERR1713394_bin.26.fa	70.58	2.7	88.89	1664820	4288
ERR1713394_bin.27.fa	80.27	1.12	100	903472	7180
ERR1713394_bin.28.fa	68.38	1.17	0	1486535	2610
ERR1713394_bin.29.fa	85.65	1.07	25	3849518	11365
ERR1713394_bin.3.fa	95.29	1.83	66.67	3303595	30438
ERR1713394_bin.30.fa	81.17	2.84	50	1886742	14512
ERR1713394_bin.32.fa	57.37	3.75	0	476894	2407
ERR1713394_bin.33.fa	84.15	3.67	50	2425892	3484
ERR1713394_bin.34.fa	77.21	1.12	0	895675	6453
ERR1713394_bin.35.fa	67.33	4.91	29.41	1548621	4553
ERR1713394_bin.36.fa	62.93	2.59	100	2640483	8911
ERR1713394_bin.37.fa	66.96	5.17	25	1864288	10636
ERR1713394_bin.38.fa	73.6	2	66.67	987905	9319
ERR1713394_bin.39.fa	92	1.78	0	1385627	10319
ERR1713394_bin.4.fa	93.66	0	0	2718364	45287
ERR1713394_bin.40.fa	93.31	0.94	25	2735307	27312
ERR1713394_bin.41.fa	74.33	1.75	66.67	1831555	4135
ERR1713394_bin.42.fa	92.36	3.69	71.43	1508045	6749
ERR1713394_bin.43.fa	92.74	2.15	25	3788890	22201
ERR1713394_bin.44.fa	94.38	5.06	40	1069895	16455
ERR1713394_bin.45.fa	94.67	0.44	0	1426524	76293
ERR1713394_bin.46.fa	98.94	0.35	100	2519130	42152
ERR1713394_bin.47.fa	69.69	4.23	72.73	2828820	7884
ERR1713394_bin.48.fa	52.86	0.22	0	702704	1731
ERR1713394_bin.49.fa	81.04	2.13	75	2111202	5450
ERR1713394_bin.50.fa	91.98	2.67	75	1641243	6975
ERR1713394_bin.51.fa	54.05	2.03	33.33	1254731	2275
ERR1713394_bin.8.fa	66.88	4.64	84	2218445	3455
ERR1713394_bin.83.fa	98.31	3.65	50	4430715	4230
ERR1713394_bin.84.fa	78.45	0	0	2758753	6052
ERR1713394_bin.85.fa	67.24	6.9	80	2331377	7710
ERR1713394_bin.86.fa	60.52	1.72	100	1999742	8837
ERR1713394_bin.87.fa	71.9	6.9	100	3797421	4360
ERR1713394_bin.88.fa	69.03	3.33	66.67	949453	3842
ERR1713394_bin.89.fa	91.9	1.88	60	3754880	21002
ERR1713394_bin.90.fa	67.41	3.45	50	2045440	9344
ERR1713394_bin.91.fa	58.62	0	0	1542368	2058
ERR1713394_bin.92.fa	74.14	1.23	33.33	1493610	2848
ERR1713394_bin.93.fa	91.82	5.27	63.64	2242674	4798
ERR1713394_bin.94.fa	88.58	1.09	66.67	2279463	12262
ERR1713394_bin.95.fa	70.7	1.41	28.57	1329345	4666
ERR1713394_bin.96.fa	56.01	3.92	10	1581341	1979
ERR1713394_bin.97.fa	98.26	3.94	25	4728060	30440
ERR1713394_bin.98.fa	63.26	1.12	0	2059103	6639
ERR1713394_bin.99.fa	70.07	4.44	50	1020622	2593
ERR1713395_bin.1.fa	81.67	1.12	0	1388080	8362
ERR1713395_bin.10.fa	62.93	1.72	100	1631983	5339
ERR1713395_bin.11.fa	58.97	0	0	2413047	7177
ERR1713395_bin.12.fa	83.55	2.47	54.55	2830268	9941
ERR1713395_bin.13.fa	70.13	3.72	18.18	1932271	6660
ERR1713395_bin.14.fa	51.09	0.88	0	1318437	1699
ERR1713395_bin.15.fa	98.36	0.34	0	2341809	37377
ERR1713395_bin.18.fa	54.31	2.59	50	1045128	4748
ERR1713395_bin.19.fa	53.25	8.66	14.29	1823733	1507
ERR1713395_bin.2.fa	50.7	7.15	34.78	1597861	4437
ERR1713395_bin.20.fa	99.75	2.29	37.5	2832967	60656
ERR1713395_bin.21.fa	73.33	5.77	48.72	2205862	7638
ERR1713395_bin.22.fa	57.93	3.45	100	2038802	5420
ERR1713395_bin.23.fa	50.08	8.62	60	3887445	1586
ERR1713395_bin.3.fa	60.28	5.07	30.77	1851697	5775
ERR1713395_bin.4.fa	61.16	2.87	85.71	2818830	4931
ERR1713395_bin.5.fa	53.37	5.17	100	2011139	3921
ERR1713395_bin.6.fa	80.11	0.72	0	2523481	5817
ERR1713395_bin.7.fa	61.36	6.03	75	1259268	7937
ERR1713395_bin.8.fa	81.09	1.87	50	1966429	8121
ERR1713395_bin.9.fa	74.81	2.73	50	1710956	2399
ERR1713396_bin.1.fa	95.85	2.4	50	1929639	15070
ERR1713396_bin.10.fa	94.11	2.15	71.43	2213313	7991
ERR1713396_bin.12.fa	52.64	0	0	2027171	4446
ERR1713396_bin.13.fa	89.59	2.38	0	2785505	7547
ERR1713396_bin.14.fa	90.73	1.87	22.22	1524510	8968
ERR1713396_bin.15.fa	56.66	7.76	12.5	4805471	2702
ERR1713396_bin.16.fa	78.21	0	0	2259094	9245
ERR1713396_bin.17.fa	63.13	1.89	70	1428039	6073
ERR1713396_bin.18.fa	72.17	4.29	60	2510027	6099
ERR1713396_bin.20.fa	80.13	3.5	78.85	3208037	8138
ERR1713396_bin.21.fa	70.69	0	0	2397639	4187
ERR1713396_bin.5.fa	95.4	1.01	50	3238319	28182
ERR1713396_bin.51.fa	65.66	7.61	54.17	1684817	3207
ERR1713396_bin.52.fa	55.55	1.77	0	1210812	3228
ERR1713396_bin.53.fa	64.48	2.51	52.94	1955086	4267
ERR1713396_bin.54.fa	61.39	1.37	40	987888	1845
ERR1713396_bin.55.fa	92.24	3.43	85.71	1744193	7135
ERR1713396_bin.56.fa	82.85	3.81	47.83	2952567	5907
ERR1713396_bin.57.fa	64.17	1.71	100	698622	38410
ERR1713396_bin.58.fa	48.62	1.72	100	2977574	5534
ERR1713396_bin.59.fa	58.78	1.04	25	1581908	5302
ERR1713396_bin.6.fa	85.01	4.65	5.56	2585606	3554
ERR1713396_bin.60.fa	58.78	3.45	100	2614722	4260
ERR1713396_bin.61.fa	66.38	3.45	50	2883492	4772
ERR1713396_bin.62.fa	99.22	0.31	50	2296660	55470
ERR1713396_bin.63.fa	83.35	2.83	58.82	1675660	3466
ERR1713396_bin.64.fa	63.08	7.89	100	2132305	1984
ERR1713396_bin.65.fa	96.48	6.69	92.86	2200078	11661
ERR1713396_bin.66.fa	90.94	2.16	20	1832598	7836
ERR1713396_bin.67.fa	81.26	2.67	58.33	1812569	2537
ERR1713396_bin.68.fa	91.22	3.61	23.08	3203560	4024
ERR1713396_bin.69.fa	58.79	0	0	1429973	8233
ERR1713396_bin.7.fa	88.28	1.1	25	2833027	11185
ERR1713396_bin.70.fa	90.05	0.84	100	2014926	6266
ERR1713396_bin.71.fa	52.57	6.9	50	4227873	1987
ERR1713396_bin.72.fa	79.64	3.45	50	2769441	4002
ERR1713396_bin.73.fa	91.87	1.52	100	1724993	9860
ERR1713396_bin.74.fa	65.67	0.35	0	940463	2297
ERR1713396_bin.75.fa	75.64	3.14	57.89	2313521	2494
ERR1713396_bin.76.fa	53.79	5.91	28.57	1471490	1749
ERR1713396_bin.8.fa	77.19	5.26	66.67	2392439	9146
ERR1713396_bin.9.fa	68.26	0	0	2070818	7191
ERR1713397_bin.1.fa	74.44	2.96	23.08	2323237	4108
ERR1713397_bin.10.fa	91.47	4.4	85.71	1514661	4084
ERR1713397_bin.11.fa	56.5	9.48	66.67	2228365	1696
ERR1713397_bin.12.fa	50.55	3.1	83.33	1067206	3962
ERR1713397_bin.13.fa	83.28	4.65	40	1275009	6089
ERR1713397_bin.14.fa	55.52	1.72	0	1561294	2277
ERR1713397_bin.16.fa	83.88	2.62	25	3180331	3049
ERR1713397_bin.17.fa	62.85	5.31	70.59	1905246	2326
ERR1713397_bin.18.fa	61.8	5.94	83.33	685135	3986
ERR1713397_bin.19.fa	73.39	6.26	75.76	2357225	5470
ERR1713397_bin.20.fa	59.55	2.11	11.11	2164364	2909
ERR1713397_bin.21.fa	86.46	0.41	66.67	1580580	5571
ERR1713397_bin.22.fa	98.67	3.48	85	2315185	39185
ERR1713397_bin.23.fa	92.2	5.65	84.62	2901235	5025
ERR1713397_bin.24.fa	93.61	0.57	75	1868680	20791
ERR1713397_bin.25.fa	76.4	7.38	75.68	2262632	4039
ERR1713397_bin.26.fa	89.32	1.31	57.14	1821016	24033
ERR1713397_bin.5.fa	79.47	0.43	0	1296812	109009
ERR1713397_bin.58.fa	56.21	0.63	0	1291612	1931
ERR1713397_bin.59.fa	82.45	4.86	27.27	1706445	6091
ERR1713397_bin.6.fa	59.21	5.55	72.41	1612992	3113
ERR1713397_bin.60.fa	80.28	7.11	43.48	1268420	4926
ERR1713397_bin.61.fa	56.46	0	0	1222146	3584
ERR1713397_bin.62.fa	72.03	0.94	50	1397798	2560
ERR1713397_bin.63.fa	52.36	6.42	63.16	1431529	5394
ERR1713397_bin.64.fa	63.02	7.09	6.25	1664905	1966
ERR1713397_bin.65.fa	64.92	2.25	50	1395315	2113
ERR1713397_bin.66.fa	56.59	2.91	0	1117715	1986
ERR1713397_bin.67.fa	59.13	1.16	0	3545132	2418
ERR1713397_bin.68.fa	56.06	4.66	14.29	1359802	2240
ERR1713397_bin.69.fa	69.11	6.03	68.42	1473543	2022
ERR1713397_bin.7.fa	99.18	0.3	0	1957525	36703
ERR1713397_bin.8.fa	52.06	8.77	60	667413	6960
ERR1713397_bin.9.fa	74.99	6.2	84.21	1752385	3759
ERR1713398_bin.1.fa	54.56	9.95	0	1603102	1413
ERR1713398_bin.10.fa	70.89	9.41	23.81	1839834	4168
ERR1713398_bin.11.fa	83.15	4.24	75	1140015	4931
ERR1713398_bin.12.fa	87.81	2.4	33.33	1366678	4096
ERR1713398_bin.13.fa	75.91	3.3	71.43	1725706	3894
ERR1713398_bin.14.fa	92.88	4.55	83.33	2467747	7167
ERR1713398_bin.15.fa	56.78	4.47	40	1843560	3229
ERR1713398_bin.16.fa	83.21	2.71	42.86	1737434	5810
ERR1713398_bin.17.fa	66.51	2.32	33.33	1625017	2637
ERR1713398_bin.18.fa	83.97	2.35	20	1574092	3952
ERR1713398_bin.19.fa	92.84	3.84	92.86	2276975	8760
ERR1713398_bin.2.fa	82.25	1.96	40	1835585	2790
ERR1713398_bin.20.fa	98.66	0.34	0	2280343	68647
ERR1713398_bin.21.fa	61.21	1.72	100	2043912	4171
ERR1713398_bin.22.fa	60.49	3.45	61.11	1792803	4449
ERR1713398_bin.23.fa	74.21	2.66	25	1617481	2515
ERR1713398_bin.24.fa	49.87	2.57	8.33	2427614	2026
ERR1713398_bin.25.fa	65.54	0	0	1713377	7006
ERR1713398_bin.26.fa	66.25	0.56	0	2010039	2103
ERR1713398_bin.27.fa	64.45	2.24	87.5	1233088	4459
ERR1713398_bin.28.fa	53.37	5.49	29.73	2571425	2931
ERR1713398_bin.29.fa	53.03	4.53	0	1050505	2217
ERR1713398_bin.3.fa	54.2	2.53	30	2575504	1728
ERR1713398_bin.30.fa	56.96	2.44	66.67	1331232	1968
ERR1713398_bin.4.fa	56.73	3.24	0	1529585	4319
ERR1713398_bin.5.fa	72.57	1.08	0	2297608	5501
ERR1713398_bin.6.fa	86.74	2.83	0	2216750	7262
ERR1713398_bin.7.fa	90.42	3.57	28.57	2440781	3810
ERR1713398_bin.8.fa	50.8	6.16	13.33	1154729	1715
ERR1713398_bin.9.fa	83.11	2.61	81.82	1513635	7986
ERR1713399_bin.10.fa	90.35	1.24	66.67	4278179	27539
ERR1713399_bin.11.fa	90.31	7.93	76.19	2810955	7331
ERR1713399_bin.12.fa	85.65	3.88	50	2238593	12264
ERR1713399_bin.13.fa	86.17	3.18	50	2687135	4265
ERR1713399_bin.15.fa	90.22	1.26	12.5	2135704	3183
ERR1713399_bin.16.fa	84.68	5.49	43.75	3147806	9474
ERR1713399_bin.17.fa	87	0.63	100	1402824	3445
ERR1713399_bin.18.fa	75.54	2.73	15.38	2278280	2882
ERR1713399_bin.19.fa	72.35	3.37	78.57	2361937	5456
ERR1713400_bin.1.fa	51.33	0	0	988039	2572
ERR1713400_bin.20.fa	88.28	4.88	94.44	2007525	4863
ERR1713400_bin.21.fa	79.94	2.85	25	2156501	3168
ERR1713400_bin.22.fa	69.96	5.82	61.54	1265353	2079
ERR1713400_bin.24.fa	98.87	1.25	66.67	2382818	6382
ERR1713400_bin.25.fa	72.11	3.37	66.67	1543493	3475
ERR1713400_bin.26.fa	56.85	2	100	1122631	4662
ERR1713400_bin.27.fa	94.54	2.45	16.67	2392641	10181
ERR1713400_bin.28.fa	66.46	1.22	20	1274094	2295
ERR1713400_bin.29.fa	58.62	0	0	1600180	3075
ERR1713400_bin.3.fa	78.76	3.75	20	1796843	12758
ERR1713400_bin.30.fa	64.36	2.06	100	1180180	5203
ERR1713400_bin.31.fa	82.04	3.31	76.92	1758216	4206
ERR1713400_bin.32.fa	72.08	3.49	17.65	1677160	2108
ERR1713400_bin.33.fa	98.29	1.28	0	2517478	41627
ERR1713400_bin.34.fa	54.46	5.36	33.33	1195672	2561
ERR1713400_bin.35.fa	90.59	4.01	95.45	1652008	7733
ERR1713400_bin.36.fa	69.09	3.91	92.31	1686609	5861
ERR1713400_bin.37.fa	96.43	2.78	71.43	1671778	10228
ERR1713400_bin.38.fa	64.97	1.72	0	953200	3822
ERR1713400_bin.39.fa	74.6	4.4	40	1363730	4525
ERR1713400_bin.4.fa	92.42	2.61	63.64	2303432	4352
ERR1713400_bin.40.fa	81.43	0.37	100	2075498	7717
ERR1713400_bin.43.fa	88.42	5.59	70	2564760	5184
ERR1713400_bin.44.fa	78.27	3.05	85	1982295	4896
ERR1713400_bin.45.fa	73.67	3.75	50	2152310	2361
ERR1713400_bin.46.fa	78.22	3.07	50	1966777	2636
ERR1713400_bin.47.fa	53.44	6.27	33.33	1721704	1547
ERR1713400_bin.5.fa	67.17	3.61	100	1527178	1932
ERR1713400_bin.6.fa	74.19	2.81	25	1412010	4084
ERR1713400_bin.7.fa	96.47	1.55	100	2436180	15411
ERR1713400_bin.8.fa	72.73	2.16	36.36	1681092	2269
ERR1713400_bin.9.fa	59.75	1.89	50	1328119	2507
ERR1713401_bin.1.fa	90.02	1.93	62.5	2410978	6099
ERR1713401_bin.10.fa	60.39	9.54	54.55	2317603	3772
ERR1713401_bin.11.fa	79.56	6.14	93.75	1775724	2978
ERR1713401_bin.12.fa	79.4	0.45	0	1315059	2310
ERR1713401_bin.14.fa	66.97	4.08	50	1561893	2975
ERR1713401_bin.15.fa	86.04	2.31	87.5	1676427	10527
ERR1713401_bin.16.fa	54.7	0.17	100	568935	6225
ERR1713401_bin.17.fa	98.04	1.21	83.33	2429501	21130
ERR1713401_bin.18.fa	50.81	2.45	8.33	1252653	8202
ERR1713401_bin.19.fa	53.72	0	0	625132	3076
ERR1713401_bin.2.fa	75.29	5.17	66.67	1554872	11313
ERR1713401_bin.20.fa	96.37	1.4	75	2318489	7377
ERR1713401_bin.21.fa	81.11	1.16	100	1714657	3909
ERR1713401_bin.22.fa	70.79	7.55	18.18	1516847	1752
ERR1713401_bin.23.fa	97.65	0.94	33.33	1976380	21739
ERR1713401_bin.24.fa	70.18	0	0	2065795	5806
ERR1713401_bin.25.fa	84.05	2	40	1707326	6598
ERR1713401_bin.26.fa	50.44	6.9	0	1810798	1751
ERR1713401_bin.27.fa	75.67	2.57	78.57	2455239	4330
ERR1713401_bin.28.fa	82.08	3.89	93.75	1843604	4479
ERR1713401_bin.29.fa	74.59	3.83	40	1492984	2814
ERR1713402_bin.1.fa	66.06	2.47	81.82	1372561	2968
ERR1713402_bin.13.fa	85.54	0.71	66.67	2169935	4430
ERR1713402_bin.14.fa	58.2	2.73	54.55	1293507	4832
ERR1713402_bin.15.fa	72.19	4.31	68.97	1532511	6552
ERR1713402_bin.16.fa	86.18	2.37	40	2710147	6496
ERR1713402_bin.17.fa	51.04	4.38	62.5	965847	3124
ERR1713402_bin.18.fa	94.62	5.58	81.82	2125064	5485
ERR1713402_bin.19.fa	76.04	3.27	72.73	2971550	7365
ERR1713402_bin.2.fa	91.22	4.25	90	2269927	8472
ERR1713402_bin.20.fa	88.69	2.38	76.92	2262543	6207
ERR1713402_bin.21.fa	92.3	3.16	33.33	1540063	5586
ERR1713402_bin.22.fa	55.5	2.63	22.22	960448	1645
ERR1713402_bin.23.fa	65	1.43	100	1522446	3055
ERR1713402_bin.24.fa	54.42	9.24	35.56	1157190	1753
ERR1713402_bin.25.fa	75.86	5.17	100	3284827	5033
ERR1713402_bin.26.fa	70.95	2.88	87.5	1344151	3979
ERR1713402_bin.27.fa	58.56	2.05	46.15	1240896	6286
ERR1713402_bin.28.fa	77.74	0	0	2058625	6618
ERR1713402_bin.29.fa	57.97	8.42	60.38	2658021	1452
ERR1713402_bin.3.fa	99.58	1.54	100	1834515	16694
ERR1713402_bin.30.fa	67.2	6.5	5	1127306	1697
ERR1713402_bin.31.fa	62.73	3.32	0	1323374	2110
ERR1713402_bin.32.fa	56.27	1.19	0	1605786	1790
ERR1713402_bin.4.fa	80.8	4.7	38.46	2458954	2755
ERR1713402_bin.5.fa	98.5	0.85	33.33	2712131	39815
ERR1713402_bin.6.fa	90.18	5.01	80	1626449	4589
ERR1713402_bin.7.fa	74.25	4.48	87.5	1096052	4198
ERR1713402_bin.8.fa	94.1	2.38	69.23	1825200	19983
ERR1713402_bin.9.fa	95.04	2.91	88.57	4618688	14448
ERR1713403_bin.1.fa	77.09	7.55	23.53	3526861	10904
ERR1713403_bin.10.fa	56.27	1.72	0	1788708	2650
ERR1713403_bin.2.fa	89.26	2.39	0	2476956	42113
ERR1713403_bin.3.fa	88.21	5.63	100	2479544	4505
ERR1713403_bin.4.fa	79.09	5.18	62.5	1902436	5924
ERR1713403_bin.5.fa	63.62	3.18	11.11	1614192	3289
ERR1713403_bin.6.fa	77.04	4.74	5	2712018	4285
ERR1713403_bin.7.fa	79.14	3.34	66.67	1856422	3048
ERR1713403_bin.8.fa	59.77	0.65	0	1329956	3048
ERR1713403_bin.9.fa	54.85	0	0	1689930	3133
ERR1713404_bin.1.fa	68.12	4.4	56	2459214	2731
ERR1713404_bin.10.fa	55.34	1.72	0	1106441	1806
ERR1713404_bin.2.fa	60.05	1.32	100	1231223	2318
ERR1713404_bin.3.fa	80.28	1.63	50	1618026	4609
ERR1713404_bin.4.fa	81.85	5.37	40	1483852	5746
ERR1713404_bin.5.fa	91.83	3.88	76.92	2414415	6192
ERR1713404_bin.6.fa	68.98	3.35	45.45	1694064	2356
ERR1713404_bin.7.fa	81.81	4.31	61.54	1524454	3329
ERR1713404_bin.8.fa	56.72	0	0	1045123	3210
ERR1713404_bin.9.fa	57.36	1.52	55	1813818	2124
ERR1713406_bin.10.fa	98.68	3.19	16.67	2287058	19696
ERR1713406_bin.11.fa	58.93	2.54	62.5	2868924	1986
ERR1713406_bin.3.fa	82.26	7.9	36.67	4447421	5946
ERR1713406_bin.40.fa	94.38	2.41	0	1901961	22740
ERR1713406_bin.41.fa	62.37	4.9	25.93	3215153	54138
ERR1713406_bin.42.fa	88.23	4.41	69.23	3438478	21357
ERR1713406_bin.43.fa	56.13	5.08	61.11	1287538	2597
ERR1713406_bin.44.fa	76.95	2.68	20	1384856	2477
ERR1713406_bin.45.fa	66.68	1.32	0	1332205	3166
ERR1713406_bin.46.fa	97.72	0	0	5857802	225961
ERR1713406_bin.47.fa	96.41	3.25	69.23	2301029	16215
ERR1713406_bin.49.fa	59.89	1.33	33.33	1334047	2000
ERR1713406_bin.5.fa	91.72	2.49	46.67	3211198	16778
ERR1713406_bin.50.fa	57.56	9.11	73.33	1357985	3035
ERR1713406_bin.51.fa	86.84	1.75	50	3280291	16012
ERR1713406_bin.52.fa	87.82	1.44	57.14	2479054	19627
ERR1713406_bin.53.fa	81.25	5.01	81.82	2037298	4973
ERR1713406_bin.55.fa	98.15	7.41	12.5	9408955	41589
ERR1713406_bin.56.fa	85.88	6.11	75	2579214	8161
ERR1713406_bin.57.fa	73.27	4.4	73.08	2319512	4966
ERR1713406_bin.58.fa	77.83	4.12	41.18	1507794	9334
ERR1713406_bin.59.fa	74.38	1.71	0	2281240	4962
ERR1713406_bin.6.fa	77.92	2.93	25	1481363	11806
ERR1713406_bin.60.fa	94.64	1.64	50	1636139	8032
ERR1713406_bin.61.fa	50.55	5.29	7.69	1738831	12789
ERR1713406_bin.62.fa	86.93	8.09	77.27	1626883	4601
ERR1713406_bin.63.fa	54.42	5.4	4.76	1228731	1670
ERR1713406_bin.64.fa	88.04	4.87	40	3164605	5022
ERR1713406_bin.65.fa	54.55	7.76	11.76	1369352	2087
ERR1713406_bin.66.fa	92.77	1.95	71.43	3666311	9716
ERR1713406_bin.67.fa	58.69	0.85	0	774389	18202
ERR1713406_bin.68.fa	71.35	2.33	83.33	885337	17350
ERR1713406_bin.69.fa	53.25	3.22	0	957255	11503
ERR1713406_bin.7.fa	88.29	2.29	100	1771107	12265
ERR1713406_bin.70.fa	67.82	2.78	44.44	1982865	2377
ERR1713406_bin.71.fa	63.07	8.84	0	3975427	2956
ERR1713406_bin.72.fa	52.01	0.56	0	1816268	1781
ERR1713408_bin.3.fa	81.46	2.6	63.64	1441159	5671
ERR1713408_bin.31.fa	85.37	2.47	54.55	2727882	10459
ERR1713408_bin.32.fa	68.03	1.68	66.67	1050778	4954
ERR1713408_bin.33.fa	56.35	1.72	0	2440689	2718
ERR1713408_bin.34.fa	87.3	7.84	61.54	6052258	4555
ERR1713408_bin.35.fa	77.51	3.51	100	2273173	3425
ERR1713408_bin.36.fa	68.91	3.11	31.58	3208946	5260
ERR1713408_bin.37.fa	54.4	6.9	75	2055969	4583
ERR1713408_bin.38.fa	81.29	4.09	28.57	2139028	7000
ERR1713408_bin.39.fa	97.51	2.47	37.5	3098388	54642
ERR1713408_bin.4.fa	82.03	3.15	75	1902652	3116
ERR1713408_bin.40.fa	78.92	3.94	77.27	2077315	4842
ERR1713408_bin.41.fa	65.13	4.36	77.27	1638250	3352
ERR1713408_bin.42.fa	50.16	2.21	26.32	1376975	5052
ERR1713408_bin.43.fa	88.48	2.25	66.67	1301531	7023
ERR1713408_bin.44.fa	80.02	6.11	81.82	2901525	3320
ERR1713408_bin.45.fa	70.7	0.04	0	1174152	2930
ERR1713408_bin.46.fa	92.67	2.8	60	2002543	5265
ERR1713408_bin.47.fa	53.03	0	0	1398160	2768
ERR1713408_bin.48.fa	53.97	0.84	50	1112016	1715
ERR1713408_bin.49.fa	66.47	0.89	0	1653492	2890
ERR1713408_bin.6.fa	73.32	4.72	83.33	1440310	2480
ERR1713408_bin.7.fa	92.88	2.78	83.33	1897286	10421
ERR1713408_bin.8.fa	52.07	0.62	44.44	1382939	4732
ERR1713408_bin.9.fa	80.55	1.97	10	1629463	4452
ERR1713409_bin.1.fa	93.06	3.58	71.43	1700961	6199
ERR1713409_bin.10.fa	90.16	6.18	82.61	2072306	2094
ERR1713409_bin.11.fa	69.34	0.72	66.67	1588756	2248
ERR1713409_bin.12.fa	72.22	1.81	100	1410325	5322
ERR1713409_bin.13.fa	95.3	0.03	0	2505475	40380
ERR1713409_bin.14.fa	60.67	5.62	80	878473	3178
ERR1713409_bin.15.fa	92.58	6.16	76.92	1817693	8683
ERR1713409_bin.16.fa	72.47	2.46	90	1616297	9614
ERR1713409_bin.17.fa	76.87	5.46	91.67	1834876	3572
ERR1713409_bin.18.fa	66.31	7.44	91.3	1749339	2829
ERR1713409_bin.19.fa	81.99	2.28	50	1336621	2747
ERR1713409_bin.2.fa	66.44	2.44	66.67	1362183	5518
ERR1713409_bin.20.fa	87.3	5.24	77.78	1941898	4789
ERR1713409_bin.21.fa	81.7	4.69	62.16	2121839	4871
ERR1713409_bin.22.fa	85.42	4.17	94.12	1965101	4469
ERR1713409_bin.23.fa	87.5	1.49	33.33	2340836	7307
ERR1713409_bin.24.fa	74.92	0.74	0	1987071	6409
ERR1713409_bin.25.fa	80.34	0	0	1192170	7111
ERR1713409_bin.26.fa	77.46	1.03	33.33	1510803	4895
ERR1713409_bin.27.fa	72.93	3.42	75	2016988	3943
ERR1713409_bin.28.fa	83.96	5.11	73.68	2842694	6922
ERR1713409_bin.29.fa	56.21	0	0	1055683	2766
ERR1713409_bin.3.fa	96.94	1.13	66.67	2355143	6685
ERR1713409_bin.30.fa	50.49	9.09	50	1943556	2567
ERR1713409_bin.32.fa	83	4.68	65.22	2905801	4539
ERR1713409_bin.33.fa	69.92	7.44	47.06	1530915	6585
ERR1713409_bin.34.fa	54.24	2.83	12.5	1407783	1516
ERR1713409_bin.35.fa	52.7	3.5	6.25	1269838	1617
ERR1713409_bin.36.fa	53.27	3.04	42.86	1024537	1609
ERR1713410_bin.3.fa	55.19	0.63	0	1344250	2867
ERR1713410_bin.31.fa	81.46	2.04	0	1977821	3879
ERR1713410_bin.32.fa	98.17	2.21	80	1957547	10293
ERR1713410_bin.33.fa	91.95	4.58	72.22	2555164	4619
ERR1713410_bin.34.fa	73.27	2.99	61.54	1490310	5941
ERR1713410_bin.35.fa	93.89	4.31	80	1557499	11978
ERR1713410_bin.36.fa	95.24	2.18	18.18	2167746	31206
ERR1713410_bin.37.fa	61.09	9.27	15.62	2506878	2923
ERR1713410_bin.38.fa	98.81	0.89	0	3156906	15759
ERR1713410_bin.39.fa	95.66	2.99	12.5	2113405	13131
ERR1713410_bin.4.fa	51.49	2.43	14.29	1348272	2820
ERR1713410_bin.40.fa	75.9	1.72	20	1662655	5635
ERR1713410_bin.41.fa	72.85	1.63	28.57	1751609	2367
ERR1713410_bin.43.fa	93.27	0.99	50	2631261	10319
ERR1713410_bin.44.fa	51.88	1.72	0	2473778	2746
ERR1713410_bin.45.fa	74.26	1.56	28.57	1622252	3269
ERR1713410_bin.46.fa	85.99	2.71	40	1620108	3982
ERR1713410_bin.47.fa	53.54	2.37	0	1295168	1636
ERR1713410_bin.48.fa	57.49	1.61	0	1373677	1934
ERR1713410_bin.49.fa	72.4	9.75	71.43	2048768	1778
ERR1713410_bin.5.fa	70.46	4.61	20.83	1580467	2247
ERR1713410_bin.50.fa	54.6	1.14	0	1123644	1796
ERR1713410_bin.6.fa	85.55	1.53	75	2865450	6194
ERR1713410_bin.7.fa	98.42	6.67	84.62	2135124	6152
ERR1713410_bin.8.fa	61.99	1.6	66.67	1525602	4896
ERR1713410_bin.9.fa	80.01	4.47	75	1701809	5930
ERR1713411_bin.1.fa	74.53	3.35	60	1294648	3229
ERR1713411_bin.10.fa	68.17	3.08	78.57	1609139	3040
ERR1713411_bin.11.fa	54.39	1.72	0	1651385	3049
ERR1713411_bin.12.fa	97.54	2.78	25	1729577	7334
ERR1713411_bin.13.fa	76.44	4.27	94.44	1697038	5336
ERR1713411_bin.14.fa	50.27	6.03	0	1726862	3149
ERR1713411_bin.15.fa	92.35	3.76	100	1465546	10626
ERR1713411_bin.16.fa	51.72	1.72	0	2318364	2579
ERR1713411_bin.17.fa	70.53	3.6	46.15	1474931	3525
ERR1713411_bin.18.fa	66.86	3.71	38.24	1747673	2037
ERR1713411_bin.19.fa	54.71	5.05	0	1851469	1752
ERR1713411_bin.2.fa	94.51	3.02	36.36	2789859	9404
ERR1713411_bin.20.fa	56.14	5.26	0	1860505	1850
ERR1713411_bin.3.fa	87.43	8.87	70	2354939	3110
ERR1713411_bin.4.fa	86.74	1.74	25	2448342	4733
ERR1713411_bin.5.fa	64.86	3.72	0	1842584	3091
ERR1713411_bin.6.fa	87.91	2.54	91.67	3883462	7844
ERR1713411_bin.7.fa	97.02	1.19	50	3033186	17674
ERR1713411_bin.8.fa	86.44	2.61	60	1911945	9832
ERR1713411_bin.9.fa	86	0.29	0	1815475	8655
ERR1725938_bin.1.fa	56.9	3.45	0	3342344	2588
ERR1725938_bin.10.fa	98.15	1.28	100	1990334	68793
ERR1725938_bin.11.fa	64.44	2.24	76.92	2093556	3607
ERR1725942_bin.1.fa	55.25	1.01	60	1071004	4298
ERR1725942_bin.11.fa	84.24	5.1	92.86	2124679	4559
ERR1725942_bin.12.fa	96.73	3.89	85.71	2502610	8462
ERR1725942_bin.13.fa	86.79	6.42	91.67	2290530	7181
ERR1725942_bin.14.fa	56.82	1.72	100	2234546	3465
ERR1725942_bin.15.fa	87.05	7.41	36.36	1818551	11877
ERR1725942_bin.16.fa	97.53	1.36	50	2303711	9079
ERR1725942_bin.17.fa	64.44	0.88	20	1139279	3729
ERR1725942_bin.18.fa	92.4	1.02	0	1540158	11224
ERR1725942_bin.19.fa	75.9	8.09	94.29	1752677	5653
ERR1725942_bin.2.fa	98.64	2.45	83.33	1740311	9530
ERR1725942_bin.20.fa	86.76	1.41	25	2201206	7519
ERR1725942_bin.21.fa	50.34	1.72	100	1313202	5626
ERR1725942_bin.22.fa	95.05	1.59	63.64	2138795	4652
ERR1725942_bin.23.fa	75.41	3.62	88.24	2003782	2981
ERR1725942_bin.24.fa	90.54	2.41	25	3646082	8366
ERR1725942_bin.25.fa	56.51	7.84	91.18	1553433	1578
ERR1725942_bin.26.fa	98.72	0.75	66.67	2513898	38651
ERR1725942_bin.27.fa	93.71	2.62	87.5	1581906	7134
ERR1725942_bin.28.fa	88.48	1.18	66.67	2072689	4912
ERR1725942_bin.29.fa	86.58	4.49	100	1701107	6256
ERR1725942_bin.3.fa	57.88	0.21	0	1298861	1722
ERR1725942_bin.30.fa	96.14	3.52	75	1833138	12168
ERR1725942_bin.31.fa	75.54	3.52	50	2229693	8018
ERR1725942_bin.32.fa	94.37	3.44	50	2430526	9163
ERR1725942_bin.33.fa	60.14	3.45	100	3171977	5917
ERR1725942_bin.34.fa	80.7	3.79	45.45	1999775	6046
ERR1725942_bin.35.fa	92.93	3.9	64.29	1905390	28067
ERR1725942_bin.36.fa	89.28	7.34	61.54	2044926	5831
ERR1725942_bin.37.fa	80.49	5.17	0	1809981	8899
ERR1725942_bin.38.fa	84.01	0.38	100	1520345	6035
ERR1725942_bin.39.fa	83.39	3.51	61.54	2938646	9516
ERR1725942_bin.4.fa	66.05	1.08	100	1404112	2525
ERR1725942_bin.40.fa	74.96	7.85	43.48	2296943	3184
ERR1725942_bin.41.fa	87.86	2.19	88.89	1753082	9398
ERR1725942_bin.44.fa	61.61	2.17	60	1375792	2025
ERR1725942_bin.45.fa	67.82	5.24	41.67	1300497	1789
ERR1725942_bin.6.fa	88.57	6.01	48	2039883	14687
ERR1725942_bin.7.fa	96.42	1.76	100	2260295	28512
ERR1725942_bin.8.fa	82.9	3.84	11.11	2975208	5642
ERR1725942_bin.9.fa	57.91	0	0	404904	3473
ERR1725943_bin.1.fa	85.34	3.64	75	2008634	3786
ERR1725943_bin.2.fa	53.95	3.3	43.75	1876046	1538
ERR1725943_bin.3.fa	70.61	2.26	45.45	1819172	2007
ERR1725945_bin.2.fa	65.54	0	0	1620699	4062
ERR1725945_bin.3.fa	59.61	2.49	55.88	2142228	1884
ERR1725945_bin.4.fa	92.07	3.91	58.33	1890571	4110
ERR1725945_bin.5.fa	53.45	1.72	100	2095481	3414
ERR1725945_bin.6.fa	64.29	2.68	100	1468174	4895
ERR1725945_bin.7.fa	95.01	3.24	57.14	1737479	8807
ERR1725945_bin.8.fa	88.33	4.07	82.35	3022470	5090
ERR1725945_bin.9.fa	93.4	0.13	0	1762678	29810
ERR1725946_bin.1.fa	75.23	4.49	66.67	2590601	4117
ERR1725946_bin.2.fa	95.57	5.22	69.23	1808175	4922
ERR1725946_bin.3.fa	58.7	2.38	50	1479572	3125
ERR1725946_bin.4.fa	52.59	0	0	2371824	3885
ERR1725946_bin.5.fa	63.75	2.98	0	1768051	1673
ERR1725946_bin.6.fa	58.04	8.93	100	1615938	3770
ERR1725946_bin.7.fa	80.42	3.88	17.65	2326724	2747
ERR1725946_bin.8.fa	65.75	7.39	5.88	1276705	2024
ERR1725947_bin.1.fa	70.76	2.94	28.57	1683511	9053
ERR1725947_bin.10.fa	74.52	0.64	75	1712469	6260
ERR1725947_bin.11.fa	69.12	3.45	100	1727532	3277
ERR1725947_bin.12.fa	67.3	4.21	11.11	1131351	2386
ERR1725947_bin.13.fa	66.6	4.39	33.33	2585647	1836
ERR1725947_bin.14.fa	53.59	1.74	100	1996964	4647
ERR1725947_bin.15.fa	68.54	3.12	35.71	2309529	3561
ERR1725947_bin.16.fa	67.02	4.35	33.33	1430525	2077
ERR1725947_bin.2.fa	83.09	3.68	58.33	2720686	5164
ERR1725947_bin.3.fa	90.39	1.16	85.71	1847332	21862
ERR1725947_bin.4.fa	66.03	8.36	83.64	1999197	1872
ERR1725947_bin.5.fa	77.51	3.4	68.75	1920838	6566
ERR1725947_bin.6.fa	66.36	0.61	0	989263	2881
ERR1725947_bin.7.fa	84.64	3.29	62.07	1974425	5535
ERR1725947_bin.8.fa	73.95	4.53	43.48	2284124	4753
ERR1725947_bin.9.fa	94.46	4.51	60	2545352	4422
ERR1725948_bin.1.fa	58.4	1.63	69.23	1945455	4237
ERR1725948_bin.2.fa	60.34	0	0	2015435	5956
ERR1725948_bin.3.fa	86.2	2.21	20	1658955	8864
ERR1725948_bin.4.fa	56.9	1.72	100	1555875	4967
ERR1725948_bin.5.fa	58.78	1.62	25	2026639	2742
ERR1725948_bin.6.fa	87.12	3.05	85.71	2138889	8399
ERR1725948_bin.7.fa	53.68	6.9	60	1165401	2025
ERR1725949_bin.1.fa	72.49	6.21	57.14	1460182	3248
ERR1725949_bin.2.fa	84.98	3.63	69.23	1690072	3745
ERR1725949_bin.3.fa	68.54	3.12	40	1755617	2266
ERR1725949_bin.4.fa	77.93	1.62	66.67	1449468	4223
ERR1725949_bin.5.fa	62.65	4.77	66.67	2822532	2580
ERR1725949_bin.6.fa	83.27	4.02	80	1960603	3758
ERR1725950_bin.10.fa	97.32	2.82	83.33	2533762	26104
ERR1725950_bin.12.fa	75.18	0.78	0	4606042	5406
ERR1725950_bin.13.fa	71.73	0.85	100	1801469	4956
ERR1725950_bin.14.fa	51.62	4.63	0	569762	4265
ERR1725950_bin.15.fa	69.06	8.7	65	3009660	15518
ERR1725950_bin.16.fa	92.5	3.15	45.45	2162193	10062
ERR1725950_bin.17.fa	70.41	5.09	0	2049581	3156
ERR1725950_bin.18.fa	88.13	1.42	0	2086595	6175
ERR1725950_bin.6.fa	97.02	0.69	100	3565749	67016
ERR1725950_bin.7.fa	77.04	3.01	83.33	1360454	3477
ERR1725950_bin.8.fa	90.67	2.41	70	1732115	15736
ERR1725950_bin.9.fa	54.16	1.42	66.67	1503475	11634
ERR1725951_bin.1.fa	57.76	0	0	1120076	3404
ERR1725951_bin.10.fa	62.95	4.32	72.73	1082328	2035
ERR1725951_bin.11.fa	90.74	3.51	56.25	2044310	3901
ERR1725951_bin.12.fa	57.8	7.85	0	1366114	1786
ERR1725951_bin.13.fa	89.63	5.48	89.47	1383868	2757
ERR1725951_bin.14.fa	89.34	0.9	0	1957263	5980
ERR1725951_bin.15.fa	54.97	1.42	83.33	1189201	2257
ERR1725951_bin.16.fa	87.17	2.9	46.67	2684917	4426
ERR1725951_bin.2.fa	94.34	3.04	40	2528636	7449
ERR1725951_bin.3.fa	78.04	1.34	50	2077713	5277
ERR1725951_bin.4.fa	70.69	6.66	80	2358793	25333
ERR1725951_bin.5.fa	98.62	5.13	66.67	2596587	27959
ERR1725951_bin.6.fa	74.58	9.3	62.96	2374417	3093
ERR1725951_bin.7.fa	69.34	3.77	23.08	1258923	4344
ERR1725951_bin.8.fa	68.1	0	0	2252678	3684
ERR1725951_bin.9.fa	50.31	8.7	6.67	1217988	1437
ERR1725953_bin.1.fa	77.13	1.74	33.33	2352866	3602
ERR1725953_bin.2.fa	87.38	4.78	52.94	2260860	2583
ERR1725953_bin.3.fa	85.32	2.3	0	2199164	7153
ERR1725953_bin.4.fa	98.21	1.16	25	2242231	16092
ERR1725953_bin.5.fa	97.02	2.5	50	3071430	15327
ERR1725953_bin.6.fa	64.21	0.03	0	1306597	3402
ERR1725953_bin.7.fa	96.31	1.81	100	2241656	15715
ERR1725953_bin.8.fa	83.75	3.08	44.44	1565283	8106
ERR1725953_bin.9.fa	83.08	1.39	0	2417201	8375
ERR1725954_bin.1.fa	81.35	4.25	8	1868876	2567
ERR1725955_bin.1.fa	79.55	1.35	0	2069115	5276
ERR1725955_bin.2.fa	76.56	3.93	100	1253296	2250
ERR1725955_bin.3.fa	50.45	5.13	51.85	1853114	2408
ERR1725955_bin.4.fa	83.93	3.46	15.38	1734408	4017
ERR1725956_bin.10.fa	100	0	0	1822720	82107
ERR1725956_bin.11.fa	89.21	4.31	64.29	2361606	3460
ERR1725956_bin.12.fa	94.33	3.26	92.86	2532560	8327
ERR1725956_bin.13.fa	84.24	0.65	0	2016302	2898
ERR1725956_bin.14.fa	74.81	7.91	100	1309681	3049
ERR1725956_bin.15.fa	81.28	2.65	22.22	2436858	3613
ERR1725956_bin.16.fa	68.82	3.36	72.73	2329666	3907
ERR1725961_Refined_1.fa	94.21	0.5	0	3453851	10564
ERR1725961_Refined_25.fa	96.73	0.93	100	2837985	18804
ERR1725961_Refined_26.fa	69.79	1.85	33.33	934162	3005
ERR1725961_Refined_51.fa	52.15	9.1	21.21	1467544	1362
ERR1725961_Refined_8.fa	40.63	0	0	770929	4408
ERR1725961_Refined_9.fa	71.7	0.34	100	1287653	7008
ERR1725962_Refined_14.fa	65.31	1.72	100	2223354	3523
ERR1725962_Refined_6.fa	87.54	2.56	63.16	2362321	5392
ERR1725962_Refined_7.fa	90.48	5.56	30	1974725	5759
ERR1725962_Refined_9.fa	59.18	0.74	50	2060389	3143
ERR1725963_Refined_1.fa	53.84	2.37	12.5	1070106	3276
ERR1725964_Refined_1.fa	86.62	4.65	70.83	2977927	5013
ERR1725965_Refined_1.fa	87.75	1.96	20	2720346	5295
ERR1725965_Refined_10.fa	87.82	4.49	40	1641248	6106
ERR1725965_Refined_11.fa	92.05	1.8	33.33	1630396	7674
ERR1725965_Refined_12.fa	64.43	2.52	25	1200458	4662
ERR1725965_Refined_13.fa	51.5	0.55	0	867266	2624
ERR1725965_Refined_15.fa	71.53	1.09	57.14	1394101	4139
ERR1725965_Refined_16.fa	61.07	3.68	66.67	1288491	2361
ERR1725965_Refined_2.fa	86.89	3.74	53.85	2257609	6723
ERR1725965_Refined_5.fa	59.68	2.6	42.86	1459800	3616
ERR1725965_Refined_6.fa	74.14	4.31	50	2241310	6682
ERR1725965_Refined_8.fa	91.72	2.24	61.54	1684811	10677
ERR1725965_Refined_9.fa	57.94	3.24	47.62	1197424	2619
ERR1725966_Refined_1.fa	65.16	0	0	1899627	3407
ERR1725966_Refined_14.fa	74.27	1.39	100	2142606	3149
ERR1725966_Refined_20.fa	58.31	4.08	100	2470079	3870
ERR1725966_Refined_21.fa	81.43	2.91	66.67	1790676	4697
ERR1725966_Refined_23.fa	85.26	3.71	90.91	1204183	6415
ERR1725966_Refined_24.fa	70.34	0	0	1911548	7678
ERR1725966_Refined_26.fa	98.93	0.85	100	2038095	88575
ERR1725966_Refined_3.fa	59.48	1.4	33.33	1139500	3253
ERR1725966_Refined_4.fa	77.59	1.72	100	1952754	8089
ERR1725966_Refined_6.fa	59.23	1.07	50	1021655	22238
ERR1725966_Refined_8.fa	97.26	6.01	81.82	1907929	7684
ERR1725966_Refined_9.fa	75.55	0.9	0	1484096	4652
ERR1725967_bin.1.fa	90.81	3.67	55.56	2914244	3302
ERR1725967_bin.10.fa	51.33	3.45	50	1446747	3081
ERR1725967_bin.2.fa	64.14	4.31	66.67	2264240	5397
ERR1725967_bin.3.fa	60.5	0.55	20	1441399	1820
ERR1725967_bin.4.fa	82.92	0.37	33.33	1643135	5675
ERR1725967_bin.5.fa	92.41	7.56	94.12	1832644	4603
ERR1725967_bin.6.fa	79.76	6.64	86.67	2834030	3786
ERR1725967_bin.7.fa	57.12	6.9	36.36	1614798	1663
ERR1725967_bin.8.fa	87.77	5.28	42.86	1789912	2886
ERR1725967_bin.9.fa	96.86	8.81	41.03	2155958	7810
ERR1725968_bin.1.fa	85.32	3.5	64.29	2804794	5842
ERR1725968_bin.2.fa	83.53	6.73	96.67	2295140	3046
ERR1725968_bin.3.fa	89.7	4.14	26.67	1864554	5397
ERR1725968_bin.4.fa	93.7	7.06	73.33	1740971	4528
ERR1725968_bin.5.fa	52.38	2.7	16.67	1717347	1705
ERR1725969_bin.10.fa	100	1.13	33.33	3738443	80990
ERR1725969_bin.4.fa	93.72	1.65	50	3793492	12880
ERR1725969_bin.40.fa	77.72	6.3	75	1709379	1858
ERR1725969_bin.41.fa	88.68	2.07	20	1551599	3255
ERR1725969_bin.42.fa	89.68	4.24	0	2332573	4828
ERR1725969_bin.44.fa	94.23	3.46	25	1955774	7824
ERR1725969_bin.45.fa	89.07	1.99	60	2388754	9438
ERR1725969_bin.46.fa	96.23	0	0	5769755	198781
ERR1725969_bin.47.fa	94.3	3.58	42.11	3494788	20661
ERR1725969_bin.48.fa	86.26	2.13	11.11	3341748	3708
ERR1725969_bin.49.fa	73.16	9.25	39.13	3795229	3162
ERR1725969_bin.5.fa	54.69	3.66	40.91	1389926	1891
ERR1725969_bin.50.fa	52.3	7.6	14.29	943859	1838
ERR1725969_bin.51.fa	61.36	9.99	52.94	839559	2754
ERR1725969_bin.52.fa	72.49	0	0	835777	5708
ERR1725969_bin.53.fa	65.9	0.93	100	828453	18365
ERR1725969_bin.54.fa	58.62	1.72	0	2115274	3178
ERR1725969_bin.55.fa	69.14	8.24	73.68	2634052	2809
ERR1725969_bin.56.fa	80.3	4.26	60	1918562	2657
ERR1725969_bin.57.fa	51.57	1.35	50	1652621	3679
ERR1725969_bin.6.fa	87.41	2.22	66.67	3484461	19855
ERR1725969_bin.7.fa	73.15	4.04	80	2794732	2479
ERR1725969_bin.8.fa	68.49	1.36	33.33	1189281	6575
ERR1725969_bin.9.fa	58.62	5.17	50	1565764	7875
ERR1725970_bin.10.fa	51.73	3.93	25	814277	2730
ERR1725970_bin.11.fa	80.14	2.27	75	2576661	10879
ERR1725970_bin.12.fa	85.93	2.7	66.67	3526368	13887
ERR1725970_bin.13.fa	61.39	0.75	75	971913	7292
ERR1725970_bin.14.fa	69.54	8.98	45	3573367	2937
ERR1725970_bin.15.fa	81.44	6.1	42.86	2867446	2478
ERR1725970_bin.16.fa	59.02	3.02	88.89	1240713	2452
ERR1725970_bin.17.fa	70.26	4.54	100	1829209	3430
ERR1725970_bin.18.fa	96.83	4.55	24.14	4380046	54115
ERR1725970_bin.19.fa	57.3	2.82	64.29	1667593	3283
ERR1725970_bin.20.fa	84.55	3.14	42.86	3212761	3716
ERR1725970_bin.22.fa	69.33	1.52	44.44	2453070	4061
ERR1725970_bin.23.fa	80.25	1.69	0	2024307	4201
ERR1725970_bin.24.fa	93.16	2.73	46.67	3714694	17220
ERR1725970_bin.25.fa	100	1.13	33.33	3750942	82463
ERR1725971_bin.1.fa	84.92	2.83	8.33	2000379	3283
ERR1725971_bin.13.fa	76	1.35	20	1574247	4062
ERR1725971_bin.14.fa	97.51	1.59	37.5	4257651	26768
ERR1725971_bin.15.fa	90.13	0.96	55.56	1831352	8422
ERR1725971_bin.16.fa	89.15	5.1	27.03	3819958	11832
ERR1725971_bin.17.fa	51.85	4.83	3.45	2372574	2581
ERR1725971_bin.18.fa	88.98	0.32	80	2407144	32644
ERR1725971_bin.19.fa	63.07	5.08	54.55	2019463	4887
ERR1725971_bin.2.fa	99.32	1.13	33.33	3789612	69075
ERR1725971_bin.20.fa	94.48	3.35	41.67	3653125	26798
ERR1725971_bin.21.fa	83.55	5.56	53.85	2874329	3247
ERR1725971_bin.22.fa	76.02	3.45	100	2033351	4315
ERR1725971_bin.24.fa	69.25	4.85	47.62	1989279	3094
ERR1725971_bin.25.fa	72.44	2.99	53.33	1796610	1863
ERR1725971_bin.3.fa	87.21	5.36	95.65	2266186	4568
ERR1725971_bin.4.fa	51.82	9.8	0	4014504	1551
ERR1725971_bin.5.fa	94.95	2.23	9.09	4116364	12909
ERR1725971_bin.6.fa	85.08	3.69	66.67	2910984	14087
ERR1725971_bin.7.fa	79.4	4.01	91.3	2098456	4115
ERR1725971_bin.8.fa	87.04	6.24	72.22	2603794	3915
ERR1725971_bin.9.fa	92.87	2.6	100	2618541	19466
ERR1725972_bin.10.fa	87.63	7.61	6.45	3742844	8871
ERR1725972_bin.11.fa	80.86	4.66	82.76	2146302	4359
[truncated: 10,835 more rows]

## Sheet: Table S2
Table S2 Geographical Distribution of Metagenomic Samples from Wastewater Sources
ID	Country/region	Continent
ERR1713345	Côte d'Ivoire	Africa
ERR1725965	Côte d'Ivoire	Africa
ERR2592252	Côte d'Ivoire	Africa
ERR1713355	Ethiopia	Africa
ERR1713358	Ghana	Africa
ERR1713359	Gambia	Africa
ERR1713369	Kenya	Africa
ERR1725985	Kenya	Africa
ERR1725986	Kenya	Africa
ERR2592261	Kenya	Africa
ERR3503275	Kenya	Africa
ERR3503276	Kenya	Africa
ERR3503277	Kenya	Africa
ERR3503278	Kenya	Africa
ERR3503279	Kenya	Africa
ERR3503280	Kenya	Africa
ERR3503281	Kenya	Africa
ERR3503282	Kenya	Africa
ERR3503283	Kenya	Africa
ERR3503284	Kenya	Africa
ERR3503285	Kenya	Africa
ERR3503286	Kenya	Africa
ERR3503287	Kenya	Africa
ERR3503288	Kenya	Africa
ERR3503289	Kenya	Africa
ERR3503290	Kenya	Africa
ERR3503291	Kenya	Africa
ERR3503292	Kenya	Africa
ERR3503293	Kenya	Africa
ERR3503294	Kenya	Africa
ERR3503296	Kenya	Africa
ERR3503297	Kenya	Africa
ERR3503298	Kenya	Africa
ERR3503299	Kenya	Africa
ERR3503300	Kenya	Africa
ERR3503301	Kenya	Africa
ERR3503302	Kenya	Africa
ERR3503303	Kenya	Africa
ERR3503305	Kenya	Africa
ERR3503306	Kenya	Africa
ERR3503307	Kenya	Africa
ERR3503308	Kenya	Africa
ERR3503309	Kenya	Africa
ERR3503310	Kenya	Africa
ERR3503311	Kenya	Africa
ERR3503312	Kenya	Africa
ERR3503313	Kenya	Africa
ERR3503314	Kenya	Africa
ERR3503315	Kenya	Africa
ERR3503316	Kenya	Africa
ERR3503317	Kenya	Africa
ERR3503319	Kenya	Africa
ERR3503320	Kenya	Africa
ERR1713378	Nigeria	Africa
ERR1725996	Nigeria	Africa
ERR2592265	Nigeria	Africa
ERR1713386	Senegal	Africa
ERR3569137	South Africa	Africa
ERR3569138	South Africa	Africa
ERR3569139	South Africa	Africa
ERR3569140	South Africa	Africa
ERR3569141	South Africa	Africa
ERR3569142	South Africa	Africa
ERR3569143	South Africa	Africa
ERR3569144	South Africa	Africa
ERR3569145	South Africa	Africa
ERR3569146	South Africa	Africa
ERR3569147	South Africa	Africa
ERR3569148	South Africa	Africa
ERR3569149	South Africa	Africa
ERR3569150	South Africa	Africa
ERR3569151	South Africa	Africa
ERR3569152	South Africa	Africa
ERR3569153	South Africa	Africa
ERR3569154	South Africa	Africa
ERR1713393	Chad	Africa
ERR1726007	Chad	Africa
ERR1726008	Chad	Africa
ERR2592272	Chad	Africa
ERR2592339	Chad	Africa
ERR1713394	Togo	Africa
ERR1713396	Tanzania	Africa
ERR1713409	South Africa	Africa
ERR1726030	South Africa	Africa
ERR2592281	South Africa	Africa
ERR1713410	Zambia	Africa
ERR1726031	Zambia	Africa
ERR2592282	Zambia	Africa
ERR1713411	Zambia	Africa
ERR1726032	Zambia	Africa
ERR1726033	Zambia	Africa
ERR1726034	Zambia	Africa
ERR1726035	Zambia	Africa
ERR2592283	Zambia	Africa
ERR2592343	Zambia	Africa
ERR1713357	Georgia	Asia
ERR1725974	Georgia	Asia
ERR1725975	Georgia	Asia
ERR2592256	Georgia	Asia
SRR8583493	Hongkong	Asia
SRR8223441	Hongkong	Asia
SRR8208349	Hongkong	Asia
SRR8208348	Hongkong	Asia
SRR8208346	Hongkong	Asia
SRR8208345	Hongkong	Asia
SRR8208344	Hongkong	Asia
SRR8208343	Hongkong	Asia
SRR8206192	Hongkong	Asia
SRR8205411	Hongkong	Asia
SRR6747711	Hongkong	Asia
SRR6747712	Hongkong	Asia
SRR6747713	Hongkong	Asia
SRR6747714	Hongkong	Asia
SRR6747715	Hongkong	Asia
SRR6747716	Hongkong	Asia
SRR6747717	Hongkong	Asia
SRR6747718	Hongkong	Asia
SRR6747719	Hongkong	Asia
SRR6747720	Hongkong	Asia
SRR6747721	Hongkong	Asia
SRR6747722	Hongkong	Asia
SRR6747723	Hongkong	Asia
SRR6747724	Hongkong	Asia
SRR6747725	Hongkong	Asia
SRR6747726	Hongkong	Asia
SRR6747727	Hongkong	Asia
SRR6747728	Hongkong	Asia
SRR6747729	Hongkong	Asia
SRR6747730	Hongkong	Asia
SRR6747731	Hongkong	Asia
SRR6747732	Hongkong	Asia
SRR6747733	Hongkong	Asia
SRR6747734	Hongkong	Asia
SRR6747735	Hongkong	Asia
SRR6747736	Hongkong	Asia
SRR6747737	Hongkong	Asia
SRR6747738	Hongkong	Asia
SRR6747739	Hongkong	Asia
SRR6747740	Hongkong	Asia
SRR6747741	Hongkong	Asia
SRR6747742	Hongkong	Asia
SRR6747743	Hongkong	Asia
SRR6747744	Hongkong	Asia
SRR6747745	Hongkong	Asia
SRR6747746	Hongkong	Asia
SRR6747747	Hongkong	Asia
SRR6747748	Hongkong	Asia
SRR6747749	Hongkong	Asia
SRR6747750	Hongkong	Asia
SRR6747751	Hongkong	Asia
SRR6747752	Hongkong	Asia
SRR6747753	Hongkong	Asia
SRR6747754	Hongkong	Asia
SRR6747755	Hongkong	Asia
SRR6747756	Hongkong	Asia
SRR6747757	Hongkong	Asia
SRR6747758	Hongkong	Asia
SRR6747759	Hongkong	Asia
SRR6747760	Hongkong	Asia
SRR6747761	Hongkong	Asia
SRR6747762	Hongkong	Asia
SRR6747763	Hongkong	Asia
SRR6747764	Hongkong	Asia
SRR6747765	Hongkong	Asia
SRR6747766	Hongkong	Asia
SRR6747767	Hongkong	Asia
SRR6747768	Hongkong	Asia
SRR6747769	Hongkong	Asia
SRR6747770	Hongkong	Asia
SRR6747771	Hongkong	Asia
SRR6747772	Hongkong	Asia
SRR6747773	Hongkong	Asia
SRR6747774	Hongkong	Asia
SRR6747775	Hongkong	Asia
SRR6747776	Hongkong	Asia
SRR6747777	Hongkong	Asia
SRR6747778	Hongkong	Asia
SRR6747779	Hongkong	Asia
SRR6747780	Hongkong	Asia
SRR6747781	Hongkong	Asia
SRR6747782	Hongkong	Asia
SRR6747783	Hongkong	Asia
SRR6747784	Hongkong	Asia
SRR6747785	Hongkong	Asia
SRR6747786	Hongkong	Asia
SRR6747787	Hongkong	Asia
SRR6747788	Hongkong	Asia
SRR6747789	Hongkong	Asia
SRR6747790	Hongkong	Asia
SRR6747791	Hongkong	Asia
SRR6747792	Hongkong	Asia
SRR6747793	Hongkong	Asia
SRR6747794	Hongkong	Asia
SRR6747795	Hongkong	Asia
SRR6747796	Hongkong	Asia
SRR6747797	Hongkong	Asia
SRR6747798	Hongkong	Asia
SRR6747799	Hongkong	Asia
SRR6747800	Hongkong	Asia
SRR6747801	Hongkong	Asia
SRR6747802	Hongkong	Asia
SRR6747803	Hongkong	Asia
SRR6747804	Hongkong	Asia
SRR6747805	Hongkong	Asia
SRR6747806	Hongkong	Asia
SRR6747807	Hongkong	Asia
SRR6747808	Hongkong	Asia
SRR6747809	Hongkong	Asia
SRR6747810	Hongkong	Asia
SRR6747811	Hongkong	Asia
SRR6747812	Hongkong	Asia
SRR14455375	Hongkong	Asia
ERR1713362	India	Asia
ERR1725978	India	Asia
ERR2592258	India	Asia
ERR1713364	Iran	Asia
ERR1725981	Iran	Asia
ERR2592259	Iran	Asia
ERR1713366	Israel	Asia
ERR1725983	Israel	Asia
ERR1725984	Israel	Asia
SRR8715491	Israel	Asia
SRR8715492	Israel	Asia
SRR8715493	Israel	Asia
SRR8715494	Israel	Asia
SRR8715495	Israel	Asia
SRR8715496	Israel	Asia
SRR8715497	Israel	Asia
SRR8715498	Israel	Asia
ERR1713368	Kazakhstan	Asia
ERR1713370	Cambodia	Asia
ERR1713371	Sri Lanka	Asia
ERR1713377	Malaysia	Asia
ERR1725994	Malaysia	Asia
ERR1725995	Malaysia	Asia
ERR2592264	Malaysia	Asia
ERR2592337	Malaysia	Asia
ERR1713381	Nepal	Asia
ERR1713384	Pakistan	Asia
ERR1713387	Singapore	Asia
ERR1726001	Singapore	Asia
ERR2592269	Singapore	Asia
SRR6837549	Singapore	Asia
SRR6837550	Singapore	Asia
SRR6837551	Singapore	Asia
SRR6837553	Singapore	Asia
SRR6837554	Singapore	Asia
SRR6837555	Singapore	Asia
SRR6837556	Singapore	Asia
SRR6837557	Singapore	Asia
SRR6837559	Singapore	Asia
SRR6837561	Singapore	Asia
SRR6837562	Singapore	Asia
SRR6837564	Singapore	Asia
SRR6837565	Singapore	Asia
SRR6837566	Singapore	Asia
SRR6837567	Singapore	Asia
SRR6837568	Singapore	Asia
SRR6837569	Singapore	Asia
SRR6837570	Singapore	Asia
SRR6837571	Singapore	Asia
SRR6837572	Singapore	Asia
SRR6837573	Singapore	Asia
SRR6837574	Singapore	Asia
SRR6837576	Singapore	Asia
SRR6837577	Singapore	Asia
SRR6837578	Singapore	Asia
SRR6837579	Singapore	Asia
SRR6837580	Singapore	Asia
SRR6837581	Singapore	Asia
SRR6837583	Singapore	Asia
SRR6837584	Singapore	Asia
SRR3501849	Singapore	Asia
SRR3501850	Singapore	Asia
SRR3501852	Singapore	Asia
SRR3501853	Singapore	Asia
SRR3501854	Singapore	Asia
SRR3501855	Singapore	Asia
SRR3501856	Singapore	Asia
SRR3501857	Singapore	Asia
SRR3501859	Singapore	Asia
SRR3501861	Singapore	Asia
SRR3501862	Singapore	Asia
SRR3501863	Singapore	Asia
SRR3501864	Singapore	Asia
SRR3501865	Singapore	Asia
SRR3501866	Singapore	Asia
SRR3501867	Singapore	Asia
SRR3501868	Singapore	Asia
SRR3501869	Singapore	Asia
SRR3501870	Singapore	Asia
SRR3501871	Singapore	Asia
SRR3501872	Singapore	Asia
SRR3501873	Singapore	Asia
SRR3501885	Singapore	Asia
SRR3501887	Singapore	Asia
ERR1713407	Vietnam	Asia
ERR1713344	China	Asia
ERR1713331	Albania	Europe
ERR1725938	Albania	Europe
ERR2592244	Albania	Europe
ERR1713335	Bulgaria	Europe
ERR1725947	Bulgaria	Europe
ERR1725948	Bulgaria	Europe
ERR2592247	Bulgaria	Europe
ERR1713343	Swiss Confederation	Europe
ERR1725961	Swiss Confederation	Europe
ERR1725962	Swiss Confederation	Europe
ERR1725963	Swiss Confederation	Europe
ERR1725964	Swiss Confederation	Europe
ERR2592251	Swiss Confederation	Europe
ERR2592331	Swiss Confederation	Europe
ERR1713347	Czech	Europe
ERR1725966	Czech	Europe
ERR2592253	Czech	Europe
ERR712368	Denmark	Europe
ERR712369	Denmark	Europe
ERR712370	Denmark	Europe
ERR712372	Denmark	Europe
ERR712374	Denmark	Europe
ERR712375	Denmark	Europe
ERR712377	Denmark	Europe
ERR712378	Denmark	Europe
ERR712391	Denmark	Europe
ERR712390	Denmark	Europe
ERR712389	Denmark	Europe
ERR712388	Denmark	Europe
ERR712387	Denmark	Europe
ERR712386	Denmark	Europe
ERR712385	Denmark	Europe
ERR712384	Denmark	Europe
ERR712383	Denmark	Europe
ERR712382	Denmark	Europe
ERR712381	Denmark	Europe
ERR1713348	Germany	Europe
ERR1725967	Germany	Europe
ERR1725968	Germany	Europe
ERR2592254	Germany	Europe
ERR2592332	Germany	Europe
ERR1713349	Denmark	Europe
ERR1713350	Denmark	Europe
ERR1713351	Denmark	Europe
ERR9855084	Denmark	Europe
ERR9855085	Denmark	Europe
ERR9855086	Denmark	Europe
ERR9855087	Denmark	Europe
ERR9855088	Denmark	Europe
ERR9855089	Denmark	Europe
ERR9855090	Denmark	Europe
ERR9855091	Denmark	Europe
ERR9855092	Denmark	Europe
ERR9855093	Denmark	Europe
ERR9855094	Denmark	Europe
ERR9855095	Denmark	Europe
ERR9855096	Denmark	Europe
ERR9855097	Denmark	Europe
ERR9855098	Denmark	Europe
ERR9855099	Denmark	Europe
ERR1713354	Spain	Europe
ERR1725969	Spain	Europe
ERR1725970	Spain	Europe
ERR1725971	Spain	Europe
ERR1725972	Spain	Europe
ERR2592334	Spain	Europe
ERR1713356	Finland	Europe
ERR1725973	Finland	Europe
ERR2592255	Finland	Europe
ERR1713360	Croatia	Europe
ERR1725976	Croatia	Europe
ERR1725977	Croatia	Europe
ERR2592257	Croatia	Europe
ERR2592335	Croatia	Europe
ERR1713361	Hungary	Europe
ERR1713363	Ireland	Europe
ERR1725979	Ireland	Europe
ERR1725980	Ireland	Europe
ERR1713365	Iceland	Europe
ERR1725982	Iceland	Europe
ERR2592260	Iceland	Europe
ERR1713367	Italiana	Europe
ERR1713372	Luxembourg	Europe
ERR1713373	Latvia	Europe
ERR1725987	Latvia	Europe
ERR2592262	Latvia	Europe
ERR2592336	Latvia	Europe
ERR1713374	Moldova	Europe
ERR1725988	Moldova	Europe
ERR1725989	Moldova	Europe
ERR1713375	North Macedonia	Europe
ERR1725990	North Macedonia	Europe
ERR1725991	North Macedonia	Europe
ERR2592263	North Macedonia	Europe
ERR1713376	Malta	Europe
ERR1725992	Malta	Europe
ERR1725993	Malta	Europe
ERR1713379	Netherlands	Europe
ERR1725997	Netherlands	Europe
ERR1725998	Netherlands	Europe
ERR2592266	Netherlands	Europe
ERR2592338	Netherlands	Europe
ERR1713380	Norway	Europe
ERR1725999	Norway	Europe
ERR2592267	Norway	Europe
ERR1713383	Poland	Europe
ERR1726000	Poland	Europe
ERR2592268	Poland	Europe
SRR8944124	Spain	Europe
SRR8944125	Spain	Europe
SRR8944126	Spain	Europe
SRR8944127	Spain	Europe
SRR8944128	Spain	Europe
SRR8944129	Spain	Europe
ERR1713388	Serbia	Europe
ERR1726002	Serbia	Europe
ERR2592270	Serbia	Europe
ERR1713389	Slovak	Europe
ERR1726003	Slovak	Europe
ERR1713390	Slovenia	Europe
ERR1726004	Slovenia	Europe
ERR2592271	Slovenia	Europe
ERR1713391	Sverige	Europe
ERR1713392	Sverige	Europe
ERR1726005	Sverige	Europe
ERR1726006	Sverige	Europe
ERR1713395	Turkey	Europe
ERR1726009	Turkey	Europe
ERR2592273	Turkey	Europe
ERR1713408	Kosovo	Europe
ERR1713339	Canada	North America
ERR1725954	Canada	North America
ERR2592329	Canada	North America
ERR1713340	Canada	North America
ERR1725955	Canada	North America
ERR1725956	Canada	North America
ERR1725957	Canada	North America
ERR1725958	Canada	North America
ERR1713341	Canada	North America
ERR1725959	Canada	North America
ERR1725960	Canada	North America
ERR2592250	Canada	North America
ERR1713342	Canada	North America
ERR2729796	USA	North America
ERR2729797	USA	North America
ERR2729798	USA	North America
ERR2729799	USA	North America
ERR2729800	USA	North America
ERR2729801	USA	North America
ERR2729802	USA	North America
ERR2729803	USA	North America
ERR2729804	USA	North America
ERR2729805	USA	North America
ERR2729806	USA	North America
ERR2729807	USA	North America
ERR2729808	USA	North America
ERR2729809	USA	North America
ERR2729810	USA	North America
ERR2729811	USA	North America
SRR4343444	USA	North America
SRR4343442	USA	North America
SRR4343439	USA	North America
SRR4343430	USA	North America
SRR4343428	USA	North America
SRR12352293	USA	North America
SRR12352294	USA	North America
SRR12352295	USA	North America
SRR12352296	USA	North America
SRR12352297	USA	North America
SRR12352298	USA	North America
SRR12352299	USA	North America
SRR12352300	USA	North America
SRR12352301	USA	North America
SRR12352302	USA	North America
ERR1713397	USA	North America
ERR1713398	USA	North America
ERR1726010	USA	North America
ERR1726011	USA	North America
ERR2592274	USA	North America
ERR1713399	USA	North America
ERR1726012	USA	North America
ERR1726013	USA	North America
ERR1726014	USA	North America
ERR1726015	USA	North America
ERR2592275	USA	North America
ERR2592340	USA	North America
ERR1713400	USA	North America
ERR2592276	USA	North America
ERR1713401	USA	North America
ERR1726016	USA	North America
ERR1726017	USA	North America
ERR2592277	USA	North America
ERR1713402	USA	North America
ERR1726018	USA	North America
ERR1726019	USA	North America
ERR2592278	USA	North America
ERR1713403	USA	North America
ERR1726020	USA	North America
ERR1726021	USA	North America
ERR1726022	USA	North America
ERR1726023	USA	North America
ERR2592279	USA	North America
ERR2592341	USA	North America
ERR1713404	USA	North America
ERR1726024	USA	North America
ERR1726025	USA	North America
ERR1726026	USA	North America
ERR1726027	USA	North America
ERR1726028	USA	North America
ERR1726029	USA	North America
ERR2592280	USA	North America
ERR2592342	USA	North America
ERR1713406	USA	North America
ERR1713332	Australia	Oceania
ERR1725939	Australia	Oceania
ERR1725940	Australia	Oceania
ERR2592245	Australia	Oceania
ERR2592328	Australia	Oceania
ERR1713333	Australia	Oceania
ERR1725941	Australia	Oceania
ERR1725942	Australia	Oceania
ERR1725943	Australia	Oceania
ERR1725944	Australia	Oceania
ERR1713334	Australia	Oceania
ERR1725945	Australia	Oceania
ERR1725946	Australia	Oceania
ERR2592246	Australia	Oceania
ERR1713382	New Zealand	Oceania
ERR1713336	Brazil	South America
ERR1725949	Brazil	South America
ERR2592248	Brazil	South America
ERR1713337	Brazil	South America
ERR1725950	Brazil	South America
ERR1725951	Brazil	South America
ERR1713338	Brazil	South America
ERR1725952	Brazil	South America
ERR1725953	Brazil	South America
ERR2592249	Brazil	South America
ERR1713346	Colombia	South America
ERR1713352	Ecuador	South America
ERR1713353	Ecuador	South America
ERR2592333	Ecuador	South America
ERR1713385	Peru	South America
SRR2938336	Peru	South America
SRR2938335	Peru	South America
SRR2938334	Peru	South America
SRR2938333	Peru	South America
SRR2938332	Peru	South America
SRR2938331	Peru	South America
SRR2938330	Peru	South America
SRR2938329	Peru	South America
SRR2938328	Peru	South America
SRR2938327	Peru	South America
SRR2938326	Peru	South America
SRR2938325	Peru	South America
SRR2938324	Peru	South America
SRR2938323	Peru	South America
SRR2938322	Peru	South America
SRR2938321	Peru	South America
SRR2938320	Peru	South America
SRR2938319	Peru	South America
SRR2938318	Peru	South America
SRR2938317	Peru	South America
SRR2938316	Peru	South America
SRR2938315	Peru	South America
SRR2938314	Peru	South America
SRR2938313	Peru	South America
SRR2938312	Peru	South America
SRR2938311	Peru	South America
SRR8573807	Uruguay	South America
SRR8573804	Uruguay	South America
SRR8573796	Uruguay	South America
SRR8573793	Uruguay	South America
SRR8573791	Uruguay	South America
SRR8573790	Uruguay	South America
SRR8573789	Uruguay	South America
SRR8573788	Uruguay	South America
Note:This table presents the geographical information of metagenomic data collected from wastewater samples. Each entry includes a unique sample ID, the corresponding country or region of collection, and the associated continent. These data provide insight into the geographical scope and diversity of the samples, supporting the investigation of microbial communities and environmental factors acro…
